# Supplementary material for: Seven-day Green Tea Supplementation Revamps Gut Microbiome and Caecum/Skin Metabolome in Mice from Stress
Source: Sci Rep. 2019 Dec 5;9:18418. doi: 10.1038/s41598-019-54808-5 (PMC6895175; doi:10.1038/s41598-019-54808-5)
Supplement: Supplementary file 1 — raw data [file 41598_2019_54808_MOESM1_ESM.xlsx]

## Sheet: ceacum metabolomics(GC-TOF-MS)
Peak Nr	Scan Nr	Ret(min)	Mass	M2.VIP[1]	M2.VIP[2]	M2.VIP[3]	Cecum-c1_1	Cecum-c2_1	Cecum-c3_1	Cecum-c4_1	Cecum-c5_1	Cecum-c6_1	Cecum-c7_1	Cecum-e1_1	Cecum-e2_1	Cecum-e3_1	Cecum-e4_1	Cecum-e5_1	Cecum-e6_1	Cecum-e7_1	Cecum-g1_1	Cecum-g2_1	Cecum-g3_1	Cecum-g4_1	Cecum-g5_1	Cecum-g6_1	Cecum-g7_1	Cecum-n1_1	Cecum-n2_1	Cecum-n3_1	Cecum-n4_1	Cecum-n5_1	Cecum-n6_1	Cecum-n7_1	Cecum-t1_1	Cecum-t2_1	Cecum-t3_1	Cecum-t4_1	Cecum-t5_1	Cecum-t6_1	Cecum-t7_1	Cecum-u1_1	Cecum-u2_1	Cecum-u3_1	Cecum-u4_1	Cecum-u5_1	Cecum-u6_1	Cecum-u7_1
7269	32	4.05167	146	1.3569	1.0875	0.940764	84	2	166	190	97	88	115	140	107	3	172	2	129	125	88	3	149	2	3	2	102	50	105	133	86	195	227	136	3	108	2	124	117	3	2	131	139	3	134	202	82	67
1320	34	4.055	68	0.811322	0.715279	0.679507	57	154	146	143	2	98	94	3	2	3	135	2	99	118	3	2	65	3	2	3	74	2	3	86	118	141	155	126	2	84	3	2	109	88	58	92	3	2	93	119	3	2
2581	34	4.055	82	0.511283	0.362749	0.4237	155	256	230	305	118	211	162	191	176	71	290	132	186	237	228	108	150	155	2	3	124	204	136	183	254	289	260	213	140	216	314	157	177	124	170	245	166	2	166	340	123	3
2758	34	4.055	84	1.21981	0.930895	0.749705	146	511	489	675	240	395	323	368	321	187	590	248	255	434	389	202	238	292	3	2	207	455	166	310	540	1004	575	485	298	453	604	396	370	317	267	423	291	476	381	711	283	149
3837	34	4.055	99	0.89598	0.636438	0.541411	152	3	227	275	127	138	161	196	151	93	281	90	190	203	148	2	191	106	3	2	165	151	109	165	183	282	325	219	3	173	223	174	179	128	97	200	156	2	212	300	111	106
6183	34	4.055	131	0.26997	0.246595	0.200312	121	2	169	91	3	76	239	2	187	3	353	159	79	2	279	111	3	2	3	2	3	2	145	118	280	3	48	275	2	3	2	226	70	144	202	3	2	3	243	2	3	2
8490	34	4.055	162	1.00975	0.969835	0.908064	97	80	116	150	2	79	58	86	57	3	100	2	63	119	59	3	2	3	2	3	2	77	53	3	2	3	157	122	2	79	3	56	85	2	3	96	2	3	101	151	2	3
6923	39	4.06333	142	1.37667	1.02805	0.837639	121	3	191	218	97	119	123	2	104	3	211	2	137	143	107	69	112	93	3	2	119	120	83	121	3	211	250	160	2	142	193	140	130	95	91	147	132	152	167	249	114	65
628	41	4.06667	58	0.947342	0.710102	0.623383	3	4819	2372	4454	2923	3916	2885	3983	3025	1481	4647	2180	3861	1778	2804	2261	3975	2568	2	3	4164	2794	2890	3410	3368	5982	5740	4208	1441	3511	4382	3449	4178	1887	2498	4008	3739	1149	3625	5068	2913	2578
1882	41	4.06667	74	1.08101	0.902761	1.15553	3	10185	8162	2	6706	7672	7733	11323	7991	4482	12802	6942	10824	10675	6262	3516	11859	7247	3	454	10600	7906	8069	9266	12497	17678	15095	12192	6312	8866	12481	9207	9240	3956	4209	10678	9917	13418	9998	11080	7785	6367
2113	41	4.06667	76	1.40821	1.01794	0.969294	2	11353	12211	16458	8026	8794	9149	13951	10118	5012	15358	8001	13023	12806	7941	4300	13941	8364	3	81	12644	9683	9510	11093	14114	21463	18116	14443	7683	10455	14777	10626	10982	6010	5378	12729	11750	16256	12111	18427	9498	7311
5203	41	4.06667	117	1.4782	1.06866	1.04723	3	15041	17565	21431	11589	12267	13729	19176	14356	6965	20276	11675	19184	17371	10541	5233	20889	12368	2	3	18532	14041	13890	16495	20162	30482	26526	19266	10355	14005	20701	15243	16075	8003	6880	17285	17546	22683	18179	25766	14059	11144
5707	41	4.06667	124	0.705086	0.783809	0.631635	98	2	161	139	101	169	121	132	120	67	157	101	87	126	118	3	118	113	2	3	106	2	117	150	169	153	140	93	3	154	2	166	3	82	97	118	116	134	110	2	67	105
6287	41	4.06667	132	1.4547	1.05458	1.04199	3	3329	4331	5289	2858	3014	3349	4607	3419	1686	4918	2861	4678	4202	2370	1193	5222	3021	2	3	4545	3402	3402	4149	4853	7533	6533	4673	2509	3417	5136	3802	3967	1915	1479	4134	4268	5483	4369	6234	3428	2733
6377	41	4.06667	133	0.495993	0.359592	0.527894	2808	2774	3232	2043	1832	1224	2113	3254	2477	1732	2291	2738	2451	1569	1697	1164	2708	2308	2	3	2925	1445	2584	2918	1682	3261	2309	969	1878	2016	2342	4448	1648	1275	1438	1491	2338	2141	2111	2612	1930	2017
8254	41	4.06667	159	1.44547	1.04892	1.02461	3	23693	27922	34240	17880	18653	21618	31229	22635	10856	32345	19156	30089	27532	16204	8159	33424	19510	2	3	28776	21671	22417	25847	31109	48098	42237	30879	16185	21915	34319	24965	25133	12437	10618	27045	27289	35752	28667	42791	21807	17308
8335	41	4.06667	160	1.15928	0.822062	1.04829	2	2386	3329	4171	2135	1457	2498	3677	2539	680	3807	2214	3599	3397	1699	809	3997	2250	1540	1521	3323	2057	2574	3024	2311	5840	5089	3659	1338	2612	2856	2935	2954	1129	1060	3207	3212	4237	3375	3810	2556	1971
8545	41	4.06667	163	0.526651	0.87662	0.713125	83	2	148	136	56	3	95	118	85	67	98	63	96	85	73	64	85	102	2	3	74	2	110	116	3	2	144	93	3	2	3	93	96	81	2	99	110	3	100	79	66	70
8613	41	4.06667	164	0.427686	0.303107	0.439381	3	56	2	3	2	3	2	50	3	2	3	2	3	51	2	3	46	2	3	2	3	2	3	2	3	78	2	52	3	2	3	2	3	53	2	3	2	3	44	58	2	3
9476	41	4.06667	178	0.934612	1.10885	0.952234	66	96	171	132	75	61	90	120	96	51	103	59	3	72	63	2	99	3	51	2	104	3	2	123	3	141	126	100	2	75	3	83	70	57	2	88	69	3	79	125	68	66
7816	42	4.06833	153	0.083586	0.578161	0.467271	128	3	197	178	138	191	161	126	120	89	189	121	131	139	132	135	129	142	2	3	110	2	134	196	199	160	182	167	3	160	2	222	107	79	135	93	165	3	96	2	99	144
4389	43	4.07	105	0.00686833	0.163905	0.977452	185	309	238	177	121	265	181	140	148	111	170	131	184	96	271	194	168	178	3	2	169	3	138	204	2	233	179	198	122	182	3	534	187	160	229	145	194	163	128	173	113	136
5020	43	4.07	115	0.598728	0.489546	0.523636	3	133	151	104	2	3	81	2	123	48	164	3	2	136	139	202	3	2	3	2	3	2	3	2	3	2	3	424	2	3	2	368	3	116	233	2	3	2	113	3	2	3
5611	43	4.07	122	1.0008	0.743096	0.793696	1161	956	1260	955	784	1266	1002	864	842	720	1039	868	777	998	764	803	854	831	3	2	793	767	813	1116	1366	1159	1072	952	592	1118	965	1402	625	553	802	718	1133	834	753	765	593	807
6685	43	4.07	137	0.727109	0.566204	0.476078	497	580	727	498	416	753	579	506	470	399	600	514	465	589	499	517	504	510	45	144	455	465	494	704	872	699	584	546	321	608	530	763	402	326	486	395	639	524	436	398	298	461
7769	43	4.07	152	0.955407	0.716065	0.722258	1645	1294	1736	1266	1121	1704	1432	1245	1198	1003	1511	1252	1080	1466	1009	1108	1175	1207	2	340	1117	1092	1077	1697	1939	1665	1506	1251	898	1557	1378	2005	878	739	1039	987	1604	1213	1064	1081	806	1209
7862	43	4.07	154	0.162238	0.697935	0.607591	118	3	211	193	143	214	161	168	157	109	196	110	130	191	154	160	171	135	2	3	129	2	138	206	263	200	183	192	3	175	2	234	139	3	127	144	168	2	120	3	114	158
718	44	4.07167	59	0.454394	0.397921	0.774379	2	4707	3419	3595	1409	2561	3370	4264	3305	3	5397	2	4352	3918	3358	2363	4694	3	1148	1590	4662	3152	907	3730	3758	6150	7841	4568	2074	2866	3271	2475	2	2316	2583	2679	3	5230	2764	4089	3441	1027
3036	44	4.07167	87	0.974212	0.928422	0.763165	2	3	131	2	3	2	110	3	2	3	2	231	3	105	110	87	2	3	2	3	242	2	3	2	3	216	2	229	3	2	3	405	2	105	311	3	2	3	2	3	2	3
8420	44	4.07167	161	1.74129	1.29541	1.0441	2	827	998	1195	711	455	566	564	425	3	1003	203	297	1083	607	291	341	796	2	115	206	690	128	999	911	597	1630	576	504	749	1063	578	749	401	335	1056	1072	1394	575	1384	254	694
4480	47	4.07667	106	0.898418	0.712779	0.577732	96	3	96	2	3	122	80	62	87	2	102	3	74	54	97	92	70	74	2	3	65	2	90	95	112	3	2	86	3	2	71	110	93	78	3	2	53	3	2	3	2	75
5654	47	4.07667	123	0.316448	0.626461	0.680286	3	82	137	125	80	89	89	2	73	3	124	78	83	104	90	51	87	95	2	3	72	2	73	3	2	112	98	89	3	108	2	139	40	69	3	108	124	2	3	88	63	65
10881	47	4.07667	204	0.0666733	0.592472	0.714623	286	195	260	286	269	246	266	253	250	200	305	291	268	247	214	215	252	282	55	2	265	3	251	318	2	309	268	304	3	293	269	274	229	185	187	277	271	2	269	3	211	288
103	48	4.07833	52	0.0757973	0.112382	0.304823	274	420	212	2	3	1316	2	3	121	2	373	945	255	123	80	146	461	115	1202	3	331	2	806	1088	471	770	3	2	3	818	2	3	630	155	237	229	2	3	1121	2	3	178
5746	48	4.07833	125	0.053443	0.716077	0.602793	3	43	2	3	50	2	3	2	3	2	3	2	44	46	3	2	3	2	3	2	3	39	2	3	78	66	49	67	2	3	82	50	50	31	2	3	2	3	2	3	2	3
3345	51	4.08333	91	0.558127	0.4376	0.352404	1214	1430	919	903	681	1412	987	1119	920	896	1114	987	1002	1098	1392	1101	693	947	2	3	1019	1204	937	1181	1839	1217	1030	1099	796	922	916	821	1092	941	1184	768	921	1139	800	967	634	775
3422	51	4.08333	92	0.606836	0.465764	0.40718	321	447	251	288	225	398	328	336	319	253	351	319	322	330	405	334	241	274	3	2	328	385	301	399	496	432	300	380	226	293	274	237	364	279	355	250	310	306	251	295	207	240
821	52	4.085	60	0.0824431	0.396817	0.407495	2882	3814	2008	2181	1248	3155	1999	2869	1521	2210	2459	2619	2644	2941	3214	2410	2279	2268	276	3	2790	2808	1658	1970	3393	1126	3116	2938	1948	2278	2029	1641	2493	2252	2655	1637	2480	1752	2178	2133	1752	1109
5549	52	4.085	121	0.31468	1.10556	0.911502	126	175	123	130	102	164	140	128	125	120	135	110	142	127	170	137	81	93	3	2	124	127	128	166	197	172	110	114	3	124	2	86	157	142	3	111	144	2	119	3	95	92
6090	52	4.085	130	0.274845	0.300183	0.260289	2	713	463	539	306	560	467	513	409	431	481	441	629	469	720	485	271	408	3	2	579	585	418	489	771	360	688	473	431	460	512	337	589	471	521	449	407	481	405	612	257	303
1040	53	4.08667	63	0.798285	0.585599	0.479715	1453	2078	1283	1367	1062	1525	1344	1572	1350	1404	1723	1384	1415	1620	1716	1359	1039	1187	2	3	1499	1486	1283	1715	2086	1680	1409	1636	1222	1425	1318	1128	1383	1285	1518	1230	1439	1622	1144	1495	991	1028
1078	53	4.08667	64	0.434518	0.48339	0.411469	312	454	268	299	271	371	298	293	252	258	367	264	328	316	400	262	223	255	3	2	317	364	276	355	464	309	338	369	223	299	254	236	358	189	326	256	317	345	245	3	231	225
1401	53	4.08667	69	0.909082	0.695321	0.615321	7229	8812	5997	6570	4993	6266	6208	7187	5902	6179	7730	6478	6392	7415	7111	5581	4534	5562	3	363	6675	6169	5773	7324	8343	7502	6362	7214	5674	6425	5994	5401	5934	5252	6306	5492	6037	8045	5306	6720	4421	4526
1496	53	4.08667	70	0.659678	0.473285	0.509108	542	684	427	448	300	530	427	454	402	453	558	431	439	481	597	481	277	355	2	3	454	506	429	517	683	438	445	502	414	443	437	331	515	462	487	410	383	457	380	500	335	304
2199	53	4.08667	77	0.788352	0.600399	0.496003	38891	49547	31962	35032	27079	36276	33610	40870	32582	34161	41808	37077	34923	40196	40432	31045	25384	32214	378	335	37746	35297	32210	42090	49409	45031	34470	40591	30550	34492	33424	29784	34251	29838	35423	28882	33394	43990	28285	37265	23385	24487
2284	53	4.08667	78	0.653987	0.511917	0.474392	4378	5557	3456	3856	2993	3859	3740	4309	3519	3730	4626	3974	3506	4520	4631	3594	2911	3463	435	120	4183	3709	3388	4477	5115	4367	3893	4460	3378	3975	3708	3348	3635	3268	4038	3215	3890	4674	3069	3986	2440	2722
2342	53	4.08667	79	0.935815	0.665679	0.664007	2207	3058	2577	1547	2607	3159	2699	1530	2690	2379	3811	1860	1253	3791	2515	1378	2100	1128	266	3	3125	3672	2169	4212	2227	2	2688	1847	1757	3101	2876	3	2850	3180	1997	3173	2509	3772	1253	3135	1615	2143
3119	53	4.08667	88	0.593322	0.452525	0.443829	874	1159	665	645	517	836	723	744	542	674	765	637	560	734	1042	701	412	576	3	2	632	848	610	867	1077	972	692	665	610	756	592	398	819	697	782	522	557	737	551	715	414	489
3287	53	4.08667	90	0.77983	0.577936	0.498953	1194	1801	1131	1225	917	1349	1188	1360	1085	1116	1400	1178	1130	1401	1506	1159	873	1071	2	3	1208	1225	1059	1429	1799	1448	1142	1413	1026	1206	1186	982	1211	1007	1295	1004	1158	1393	1022	1291	816	835
3697	53	4.08667	97	0.899727	0.655184	0.548542	444	564	391	405	312	376	435	467	421	385	522	435	456	453	508	373	321	430	2	3	474	412	434	541	603	546	418	485	318	373	412	351	419	393	431	361	411	545	359	481	312	313
3918	53	4.08667	100	0.593563	0.494164	0.671105	753	1075	641	704	536	635	672	768	653	561	818	661	727	791	815	584	469	668	2	3	694	605	656	812	876	832	110	783	594	715	625	628	629	574	675	593	615	817	541	680	516	494
4195	53	4.08667	103	0.651517	0.494511	0.478381	3273	4163	2597	2654	1999	2928	2771	3125	2506	2408	3079	2681	2750	3048	3307	2522	2230	2518	2	3	2755	2898	2402	3252	4014	3287	2857	2930	2250	2640	2630	2453	2979	2435	2901	2092	2559	3210	2171	2909	1702	1914
4298	53	4.08667	104	0.628632	0.571188	0.460127	485	673	454	514	364	542	500	609	486	463	602	425	521	573	597	478	370	430	2	192	523	520	479	628	645	594	465	543	423	484	483	466	462	378	463	393	486	583	410	514	334	356
4531	53	4.08667	107	0.750425	0.611684	0.494691	836	1069	746	722	533	863	770	881	747	657	892	793	797	850	888	698	551	736	108	2	846	809	735	991	1147	1030	712	843	624	718	712	686	760	600	759	588	713	924	652	753	532	562
4695	53	4.08667	110	1.01968	0.802013	0.64574	1186	1409	938	1113	784	1001	1054	1264	1019	932	1203	1114	1058	1205	1200	805	797	973	112	2	1149	971	1029	1312	1429	1327	1052	1184	860	980	985	890	929	796	1013	854	1055	1402	890	1093	758	767
4809	53	4.08667	112	0.53483	0.744048	0.602975	270	318	234	244	190	237	266	285	225	201	310	238	277	254	253	215	198	214	2	3	272	264	227	315	312	315	230	281	176	228	2	216	246	222	247	205	245	338	215	3	180	166
5489	53	4.08667	120	0.702627	0.60816	0.490195	1205	1467	1035	1126	829	1086	1096	1298	1057	989	1312	1201	1117	1224	1326	924	817	1066	160	393	1231	1060	1030	1363	1469	1379	1047	1236	904	1094	1061	976	1037	906	1069	909	1011	1435	889	1194	815	802
6478	53	4.08667	134	0.814999	0.648519	0.542845	14338	17516	11908	12594	9269	12050	12834	14938	11836	12027	14915	13619	12861	14574	14319	10502	9163	11802	122	2	13767	11871	11715	14918	16544	16468	12269	14103	10726	12162	12310	10855	11740	10042	12374	10072	12099	15872	10539	13583	8519	8706
6557	53	4.08667	135	0.649722	0.545076	0.446415	1175	1550	1021	1109	759	1123	1069	1248	1001	978	1276	1141	1103	1218	1341	955	769	1035	2	314	1124	1024	964	1334	1597	1378	1013	1167	907	1057	1012	890	1059	932	1118	848	1005	1329	869	1143	776	744
6635	53	4.08667	136	0.793842	0.624817	0.504062	484	653	453	466	343	484	460	570	463	443	547	509	488	551	606	421	322	476	3	2	495	458	453	574	714	599	451	522	395	463	424	414	447	399	449	422	495	596	372	486	339	318
6810	53	4.08667	140	0.823964	0.637154	0.517925	1684	2025	1431	1576	1109	1457	1524	1822	1446	1424	1814	1634	1564	1774	1745	1253	1113	1486	2	3	1639	1426	1468	1919	2059	2000	1448	1673	1274	1483	1541	1296	1409	1192	1512	1196	1517	1897	1271	1640	1034	1097
7009	53	4.08667	143	0.823566	0.636484	0.518519	2207	2823	2050	2056	1526	2039	2079	2526	1992	1976	2424	2263	2148	2348	2390	1730	1502	1944	3	2	2248	2026	1943	2618	2922	2654	2022	2213	1780	2013	1998	1804	2002	1650	2023	1686	2023	2571	1697	2289	1428	1428
7100	53	4.08667	144	0.270074	0.448398	0.361548	143	175	153	166	121	196	152	191	190	167	183	2	179	174	140	131	113	176	3	2	161	171	157	221	142	223	134	193	168	168	109	3	183	142	137	126	158	172	115	2	91	119
9753	53	4.08667	184	0.828467	0.663939	0.536517	11719	14201	9907	10546	7908	10195	10676	12732	10004	10016	12669	11733	10815	12034	11479	8565	7894	10000	87	196	11775	9755	10106	13444	13927	14356	10456	11731	9003	10011	10305	9138	9796	8165	10084	8298	10228	13346	8669	11468	7057	7349
9806	53	4.08667	185	0.722811	0.677612	0.552303	1074	1404	984	1057	791	1012	1019	1188	1045	994	1215	1138	1052	1164	1157	883	794	946	3	403	1160	975	974	1339	1361	1411	989	1140	841	962	995	871	935	790	1012	854	1015	1264	840	1115	701	690
9853	53	4.08667	186	0.690645	0.663709	0.534605	418	492	374	397	282	405	392	466	402	393	454	427	428	429	390	339	286	363	3	137	413	381	349	494	486	558	346	430	310	364	406	367	333	303	350	324	366	469	304	389	265	284
10547	53	4.08667	198	0.449656	0.895952	0.723493	117	2	107	118	93	110	116	125	134	109	144	120	3	103	147	87	2	107	3	2	134	120	102	150	3	2	87	137	3	119	81	87	77	2	3	111	98	135	99	2	88	59
11448	53	4.08667	214	0.812403	0.635522	0.511757	4074	4969	3546	3778	2813	3631	3721	4448	3537	3478	4490	4327	3806	4168	4169	3050	2865	3547	264	3	4066	3479	3515	4859	4952	5298	3665	4190	3237	3555	3714	3362	3430	2946	3554	2961	3671	4689	3126	4040	2514	2575
11493	53	4.08667	215	0.881879	0.69349	0.558536	490	566	387	447	308	430	461	526	456	406	504	524	433	490	495	375	322	429	53	3	439	430	434	597	545	553	404	476	357	429	461	384	382	367	384	357	439	561	361	474	320	313
11537	53	4.08667	216	0.40698	0.433305	0.507769	167	2	140	145	84	152	151	200	153	115	210	173	136	149	183	136	109	116	3	2	163	151	167	211	3	206	146	187	112	145	2	142	137	97	144	112	151	177	133	127	117	83
12250	53	4.08667	229	0.812097	0.639423	0.515749	1120	1339	955	1071	787	985	1023	1203	1006	970	1284	1197	1050	1153	1119	851	817	987	2	3	1126	971	1017	1384	1351	1455	986	1185	819	964	1050	935	958	810	987	827	1004	1312	833	1093	690	731
12305	53	4.08667	230	0.557018	0.928535	0.781724	125	156	125	113	3	143	131	174	144	111	200	110	128	131	159	94	114	130	2	3	147	149	135	186	2	219	118	113	3	135	2	115	133	95	88	113	123	3	99	2	75	3
4946	54	4.08833	114	0.658151	0.549777	0.444016	3	2	3	97	2	3	2	3	53	2	3	2	46	3	69	2	46	3	2	3	2	3	2	3	76	2	3	2	3	2	3	74	2	3	2	3	2	3	2	3	2	3
6732	54	4.08833	138	0.333003	0.324886	0.294064	2	3	94	73	2	117	74	88	3	2	85	58	3	65	107	86	74	2	3	2	67	3	66	2	3	103	64	68	2	3	2	64	54	83	99	60	69	3	2	3	46	52
7184	54	4.08833	145	1.5019	1.06541	1.08124	115	1279	1384	1934	1032	896	1214	1657	1236	416	1798	1009	1672	1615	921	461	1918	376	2	55	1674	1124	1278	1475	1476	2659	2326	1750	724	994	1495	902	1445	617	566	1128	1558	1970	1581	1867	1264	1032
10588	54	4.08833	199	0.181176	0.159668	0.150861	45	80	3	2	3	2	67	3	2	3	2	3	69	56	59	2	66	59	3	2	71	3	2	3	2	3	78	56	2	3	2	3	71	49	46	59	2	3	67	2	3	59
1	56	4.09167	50	0.308088	0.223303	0.204412	175	238	188	3	213	2	235	78	235	150	164	254	122	133	223	307	85	155	3	102	245	223	273	261	2	3	257	162	149	203	2	238	196	151	153	3	147	341	95	2	153	192
1106	57	4.09333	65	1.27738	1.06018	1.096	111	58	77	127	134	2	115	123	141	3	128	2	3	2	3	2	3	2	3	2	3	161	2	3	124	2	3	2	68	3	2	3	142	2	3	136	133	2	99	3	102	2
1242	57	4.09333	67	1.41069	1.00095	1.1349	53	970	920	1158	793	629	834	672	926	356	1057	647	1220	1097	676	343	1297	787	2	3	1281	744	843	1082	947	1860	1713	1357	547	814	930	696	875	499	466	908	1135	1382	735	1306	952	750
5986	57	4.09333	129	1.44775	1.04697	1.0158	79	2665	3400	4273	2267	2365	2653	3683	2754	1364	3970	2244	3762	3414	1939	1036	4095	2463	2	3	3587	2269	2644	3228	3999	5842	5114	3814	2062	2786	3922	2979	3143	1608	1219	3379	3399	4357	3488	5025	2752	2125
2849	58	4.095	85	0.841881	0.596728	0.677731	69	844	748	989	615	444	460	967	350	2	943	367	963	951	607	275	959	310	240	297	920	606	212	814	692	1595	1284	631	444	681	887	551	571	428	357	781	886	495	546	995	733	525
3037	58	4.095	87	0.758438	0.936607	0.762509	104	626	548	645	314	432	363	422	266	194	574	121	302	475	489	281	300	256	2	3	669	496	215	336	665	1125	671	524	321	455	590	1694	456	265	184	556	604	570	438	846	247	227
4015	58	4.095	101	1.06954	0.769435	0.789977	97	1031	606	678	310	388	391	531	357	218	846	287	694	472	480	247	779	301	2	3	672	473	169	409	677	1035	2588	472	334	417	659	427	668	302	353	457	607	556	1091	806	561	486
5108	58	4.095	116	0.707958	0.510184	0.565826	137	605	691	801	272	533	448	426	416	174	769	316	334	483	531	317	930	339	2	3	874	525	204	770	731	565	863	943	355	550	636	453	521	338	333	496	728	418	494	890	257	225
5402	58	4.095	119	1.2922	0.939627	0.77352	58	529	561	686	280	368	443	472	312	164	577	282	727	438	392	190	751	284	3	39	126	482	173	322	497	1120	752	428	302	450	613	414	478	267	276	514	614	460	443	748	494	275
1586	59	4.09667	71	0.534269	0.622033	0.606536	51	345	327	419	188	236	218	287	181	124	377	144	158	242	261	186	233	154	3	2	211	257	113	264	367	387	416	231	183	294	321	451	287	211	209	268	244	3	243	408	185	141
2420	59	4.09667	80	0.362228	0.454947	0.802608	126	358	290	389	174	269	299	194	178	171	324	129	163	223	342	280	204	181	3	2	111	275	3	256	359	298	322	224	182	239	307	415	226	262	293	221	224	2	165	337	157	300
6767	59	4.09667	139	0.234071	0.757603	1.04275	2	3	92	110	55	113	74	2	3	2	86	55	59	70	115	3	82	2	3	2	58	3	74	2	3	2	3	2	3	2	3	69	2	57	62	3	64	74	64	2	33	62
6861	59	4.09667	141	1.45666	1.03207	1.04854	85	1287	1426	1974	1099	1218	1253	1708	1307	430	1810	1060	1769	1622	1006	476	1982	1142	3	2	1675	1131	1285	1577	1413	2797	2480	1798	762	1019	1534	1396	1521	669	597	1560	1612	2020	1658	1932	1299	1058
254	60	4.09833	54	0.303348	0.285124	0.802072	88	565	270	307	152	298	170	254	121	113	414	202	159	246	278	213	112	139	2	3	115	2	3	202	394	186	298	247	2	186	346	246	322	207	211	214	104	3	323	377	124	81
2669	60	4.09833	83	1.1233	0.796135	0.77883	74	823	795	991	618	522	477	1026	490	283	900	383	978	736	584	333	951	361	2	3	862	647	284	833	790	1509	1224	750	419	606	851	564	603	420	399	707	825	595	854	1104	694	299
3460	60	4.09833	93	0.0588217	0.312481	0.420797	335	2	118	3	929	2	3	2	49	177	174	559	43	155	167	3	123	417	402	2	216	176	297	425	3	2	3	169	2	950	399	273	3	282	2	890	133	3	448	2	3	2
4590	60	4.09833	108	0.360162	0.675666	0.549393	249	3	204	151	170	138	318	212	214	86	190	128	235	180	124	138	311	152	2	3	284	168	178	217	2	154	337	113	3	141	2	145	237	122	140	131	164	3	275	2	205	338
5797	60	4.09833	126	0.290635	0.492468	0.484517	87	3	97	2	3	65	130	2	90	57	99	3	2	139	70	80	77	3	2	3	63	107	2	131	3	102	107	73	2	78	3	120	54	2	3	2	92	3	2	3	36	2
2488	62	4.10167	81	0.14411	0.121928	0.436452	2	486	273	360	243	342	373	302	224	230	343	319	251	294	486	342	255	288	3	2	3	415	161	341	2	332	393	294	3	307	277	326	337	327	377	250	271	345	285	2	166	293
2939	62	4.10167	86	0.861601	0.623209	0.691703	94	1047	841	1113	657	595	538	1024	746	291	1099	673	1070	715	664	400	1094	403	2	3	978	735	727	870	800	1582	1565	717	493	710	967	562	707	462	444	693	891	730	1026	1154	365	297
3528	62	4.10167	94	0.99484	0.754153	0.836726	3	2	3	2	3	2	3	44	2	3	81	2	3	2	3	2	3	2	3	2	3	2	75	3	77	2	3	2	3	2	3	2	48	3	2	76	3	69	2	39	3	2
902	63	4.10333	61	1.48277	1.07085	1.01112	233	8069	7886	10014	5586	6199	6213	8758	6420	3695	10082	5651	8791	8417	5391	2787	9346	5601	2	3	8711	6809	6428	7407	9565	13197	12361	9488	5181	7100	9394	6991	7683	4230	3308	8472	8065	10714	8330	11456	6536	5333
997	63	4.10333	62	0.288774	0.264597	0.334545	143	599	458	602	248	518	358	424	296	292	510	291	614	421	590	413	619	251	51	2	547	556	240	294	677	887	648	466	289	425	543	350	527	395	469	434	334	431	392	581	248	223
10634	63	4.10333	200	0.694662	0.600897	0.532885	353	3	199	2	198	163	510	121	155	3	2	125	364	3	2	3	583	123	321	2	491	3	173	124	48	178	689	2	3	2	3	162	392	2	3	75	228	2	448	82	284	703
169	64	4.105	53	1.23096	0.906771	0.845673	86	913	741	972	437	716	506	584	432	300	781	377	928	680	659	490	959	251	3	2	915	646	725	510	818	1326	1423	674	482	679	778	640	667	446	498	730	976	630	590	842	687	596
4752	64	4.105	111	0.0223033	0.284252	0.449282	2	3	100	96	2	87	86	3	2	3	115	2	53	90	61	65	3	60	2	3	49	2	3	2	88	3	82	70	2	79	3	2	3	79	98	88	67	2	66	3	2	3
1670	65	4.10667	72	1.43266	1.0258	1.07266	163	2455	2455	3162	1816	2093	1306	2685	2006	551	3098	1657	2802	2676	2046	1267	2937	1824	3	2	2693	2055	2050	2317	3207	4303	3661	2990	1274	1796	3133	1444	2564	1313	1395	2628	2583	3264	2531	3738	2053	1651
5316	65	4.10667	118	1.4737	1.05376	1.15487	148	1437	1227	1509	1041	1106	1180	1633	1240	594	1776	407	1673	1515	1246	884	1824	450	3	2	1662	1351	1219	1472	1741	2625	2224	1724	680	997	1332	912	1590	801	973	1447	1523	1958	1515	1809	1238	965
532	66	4.10833	57	1.47718	1.10891	1.20245	116	2106	1850	2182	728	1765	1791	2379	1809	608	2050	1497	2539	2327	1469	933	2647	1545	3	2	2565	1662	1749	2091	2768	3774	3548	2596	998	2058	2737	1293	2343	1014	1074	2449	2270	2908	2269	3227	1896	1610
3571	66	4.10833	95	0.216947	0.555035	0.528664	147	2	118	78	3	104	123	2	137	3	129	273	86	95	2	102	3	242	2	3	81	60	299	2	3	189	2	162	3	2	3	892	79	218	2	116	96	3	217	2	108	3
439	68	4.11167	56	0.986717	0.739635	0.849665	164	2024	1450	2271	1325	1485	998	901	1475	681	2197	1245	2011	1876	1565	1145	2063	1272	2	375	2062	1624	1451	1620	1766	3019	3025	2115	948	1241	1660	1558	2174	1225	1191	1932	1806	2449	1802	1963	529	1223
4631	68	4.11167	109	0.139739	0.683982	0.608889	2	142	79	3	53	110	96	108	134	2	106	98	110	103	132	91	80	3	2	3	94	2	94	3	2	95	96	3	2	3	2	3	122	87	115	96	91	2	77	88	83	3
8165	69	4.11333	158	0.173874	0.435333	0.447319	2	132	54	3	50	2	3	2	3	2	3	2	3	35	2	73	49	58	3	2	3	2	3	67	2	3	2	54	3	65	2	30	3	2	3	2	3	2	3	2	3	58
329	73	4.12	55	1.28313	0.955376	0.995803	143	7542	4775	7546	4200	4842	4726	6500	4887	2967	9067	5449	6589	6536	4391	2390	7089	4486	3	95	6755	5336	4744	5587	8268	9730	15863	7202	3883	5352	7493	5489	6975	3533	3568	6352	5955	8005	7883	8950	5213	4227
1155	77	4.12667	66	0.356981	0.412015	0.578417	490	433	648	438	454	279	473	407	482	342	409	707	376	492	283	264	526	465	654	2	459	293	340	555	373	459	459	358	464	662	463	507	342	267	271	358	376	441	477	3	438	393
7340	77	4.12667	147	0.0314916	0.372672	0.333223	2561	2216	3178	2283	1962	1919	2311	2511	2827	1747	2470	3308	2263	2427	1618	1524	2516	2646	2428	1430	2523	1607	2107	2470	2491	2584	2627	2076	2084	3050	2648	3238	1749	1293	1340	1879	831	2409	2595	2823	2323	2261
7450	77	4.12667	148	0.587733	0.427389	1.12856	341	311	448	294	283	225	329	368	365	246	307	434	279	370	177	140	316	370	3	2	350	273	220	300	3	241	372	161	289	388	362	425	227	252	176	243	325	366	320	293	299	311
7551	77	4.12667	149	0.64024	0.48244	0.778076	128	2	192	3	135	97	141	2	151	3	154	207	121	122	128	2	138	132	3	2	148	3	2	3	2	92	164	3	2	220	177	215	3	125	2	112	147	161	150	165	172	156
10179	78	4.12833	191	0.371456	0.787804	0.674151	171	2	234	138	124	140	158	200	229	143	243	238	146	172	171	148	156	182	3	2	292	3	349	174	308	214	185	393	2	173	3	1875	136	188	240	120	190	158	173	2	154	172
3186	82	4.135	89	0.529838	0.483575	0.674922	3	638	436	495	224	315	300	2	281	189	419	3	2	324	439	287	3	226	2	3	2	394	209	281	559	3	465	365	246	330	477	295	327	249	293	288	2	3	357	497	2	275
1997	83	4.13667	75	1.43174	1.03762	0.983639	2190	159866	170341	229643	113229	119297	128598	197645	140604	74672	215681	119021	182289	178351	105593	57449	197726	119377	379	2	177165	135189	136551	155809	196200	301381	255017	207750	108851	146676	215190	153615	152249	81327	72405	183615	167047	230692	168536	268723	131905	103643
7921	84	4.13833	155	0.169161	0.181071	0.341443	308	199	333	278	274	263	280	298	307	229	288	329	303	291	219	174	304	330	210	213	333	183	302	371	2	290	372	237	239	339	337	348	244	195	181	288	326	3	348	379	292	343
5021	85	4.14	115	0.724026	0.937346	0.841326	95	503	548	556	213	316	379	411	279	191	531	2	317	388	354	120	702	224	3	50	295	413	175	314	475	455	732	285	298	407	589	1327	410	243	145	475	285	534	413	726	469	201
36	88	4.145	51	0.756645	0.600429	0.517947	83	268	2	216	157	541	3	2	521	3	306	375	111	47	2	195	3	171	2	3	2	211	3	323	155	239	2	269	3	287	2	3	157	249	164	300	170	2	317	3	228	148
1767	90	4.14833	73	0.730767	0.658083	0.651294	5435	67833	2	100320	55535	66181	61766	89691	66601	39247	98656	59904	84308	83627	49490	37711	92229	59418	3971	3	84285	2	68236	76424	3	134058	116136	43594	50634	50595	98025	2	3	44984	34972	82046	80197	26673	79625	117178	62178	53477
11137	90	4.14833	207	0.599923	0.884289	0.794458	84	3	159	93	2	94	125	3	188	2	152	187	125	119	3	96	65	98	124	2	216	3	268	142	2	156	3	300	85	33	80	1406	74	101	152	2	93	3	173	2	3	80
6376	91	4.15	133	0.698621	0.572327	0.66959	316	3	472	279	122	2	367	482	617	3	562	485	432	429	431	410	279	368	2	380	777	3	844	392	573	533	2	1817	231	159	3	1901	2	320	560	3	214	2	373	3	260	216
10973	91	4.15	205	0.645032	0.817306	0.671935	162	3	270	181	2	110	231	274	352	127	344	294	201	237	216	145	133	187	186	113	405	3	498	239	375	329	92	584	125	99	2	2746	3	212	305	2	144	3	249	2	134	132
11957	91	4.15	222	0.563305	0.873923	0.750045	330	263	630	345	171	235	498	642	728	240	743	601	522	571	485	420	317	387	401	3	903	196	1178	499	886	652	198	1240	320	227	239	7219	257	435	699	204	280	267	563	2	275	272
9283	92	4.15167	175	0.646565	0.890931	0.732028	216	2	358	221	89	166	280	362	386	151	403	339	298	337	277	253	139	214	343	192	509	174	584	325	489	386	100	698	153	131	160	3294	128	269	428	100	143	93	339	131	151	163
9418	92	4.15167	177	0.0365051	0.663921	0.640492	48	3	85	79	2	3	2	3	2	3	2	72	3	2	3	2	3	2	3	2	90	3	104	2	50	3	2	96	3	2	3	549	2	3	2	3	2	55	76	56	3	2
10028	92	4.15167	189	0.593493	0.799721	0.66304	108	3	214	124	2	3	162	241	275	101	272	205	153	201	136	163	84	114	2	74	292	54	352	168	268	248	3	417	2	3	2	2165	53	180	251	58	3	2	201	3	110	118
11895	92	4.15167	221	0.560875	0.87465	0.74449	1473	1075	2980	1560	708	1192	2285	2860	3228	1074	3465	2758	2329	2628	2138	1878	1444	1758	1525	1108	4136	1035	5238	2287	3776	3048	928	5768	1305	1123	1151	31979	1179	2049	3097	858	1188	1209	2587	1084	1166	1121
11998	92	4.15167	223	0.642403	0.886188	0.760513	156	2	352	191	54	143	238	323	418	171	401	350	271	278	236	194	148	196	197	3	473	2	584	311	449	312	96	654	176	126	3	3823	125	264	405	2	140	3	305	2	125	124
13577	92	4.15167	263	0.432725	0.788864	0.70036	214	122	442	214	110	187	282	368	433	131	432	358	307	315	233	210	171	195	3	2	527	3	644	284	508	361	110	712	155	154	2	3631	134	294	405	107	184	139	363	138	173	163
1768	93	4.15333	73	0.132962	0.778393	0.986601	2	3	2	5388	3043	5008	6970	9656	9292	3232	10904	9451	7821	9449	3	7348	5235	6428	2	3	11634	2	16331	7788	3	10198	4256	2	3	2	4166	3	2	8139	3	3838	3516	2	9342	4834	4532	4455
1998	93	4.15333	75	0.693242	0.495474	0.40829	3	2	630	2395	2148	324	2350	2903	1743	3	2086	4493	2473	1868	2140	1237	2751	1616	2	3	1384	178	1632	2192	2	4013	1270	2057	3	2142	1956	7133	2	3	2	3	1270	2	468	2097	618	1321
2114	93	4.15333	76	0.311475	0.544578	0.594938	2	3	201	2	3	2	3	156	239	2	3	2	3	2	219	3	2	3	2	3	142	2	3	2	3	2	3	2	3	2	3	344	2	301	3	2	196	259	3	2	3	2
903	95	4.15667	61	0.406045	0.29069	0.453061	2	3	163	2	3	2	167	173	205	3	211	183	303	111	211	2	113	3	2	3	125	257	2	3	2	238	184	221	75	3	2	379	104	136	3	2	217	3	2	3	87	154
3638	95	4.15667	96	0.0515148	0.332318	0.535928	2	65	3	2	3	2	80	3	2	3	2	3	85	2	3	2	55	3	2	3	2	3	2	3	2	3	80	2	3	2	3	206	2	3	2	3	2	3	2	3	55	60
4865	95	4.15667	113	0.319889	0.582204	0.825606	3	69	2	74	3	2	3	2	3	2	3	2	3	2	3	2	45	3	2	3	2	3	2	3	2	3	94	2	3	2	34	131	52	3	2	3	2	3	2	3	2	3
4112	96	4.15833	102	0.449551	0.350384	0.622412	2	137	88	104	48	74	87	3	2	3	115	65	66	106	135	46	65	2	64	3	2	101	3	2	3	2	155	114	3	2	3	232	128	96	2	3	2	3	100	2	46	3
5204	96	4.15833	117	0.580131	0.672576	0.553062	2	3	207	131	2	3	131	187	225	2	176	166	126	170	220	78	3	128	2	3	253	2	306	163	3	176	81	310	2	3	2	1435	3	219	2	3	2	3	205	2	3	145
6184	96	4.15833	131	0.249731	0.94192	0.895605	3	343	340	393	198	185	122	236	198	111	184	176	202	238	140	124	216	153	2	3	2	264	274	257	158	303	380	343	3	258	387	1748	252	145	206	285	178	326	159	445	148	128
9359	96	4.15833	176	0.448818	0.885873	0.723359	3	2	3	56	2	3	2	3	77	2	3	2	3	63	2	3	2	3	2	3	116	2	79	3	115	2	46	109	3	2	3	534	2	3	76	2	3	2	3	2	41	3
10110	96	4.15833	190	0.661163	0.996821	0.883381	3	2	3	2	3	2	3	2	79	3	2	3	2	66	3	2	3	2	3	47	92	2	3	2	3	66	2	3	27	2	3	458	2	3	69	2	3	2	71	3	2	3
10268	96	4.15833	192	0.38282	0.838162	0.679619	3	2	3	2	3	2	3	2	3	2	63	3	2	3	2	3	2	3	2	3	79	31	85	2	3	2	3	86	2	3	2	372	3	2	3	2	3	2	3	2	3	39
11064	96	4.15833	206	0.482306	0.864411	0.764168	2	3	73	2	3	2	51	3	2	3	75	2	3	2	3	2	3	2	59	3	87	2	118	60	3	2	3	86	2	3	2	590	3	2	74	3	2	3	30	2	3	2
12041	96	4.15833	224	0.23257	0.726671	0.6408	3	2	65	3	2	3	49	2	76	3	2	3	43	67	2	3	2	3	2	3	71	2	114	65	3	2	3	108	2	3	2	628	3	2	3	2	3	36	65	2	3	37
13604	96	4.15833	264	0.354494	0.931644	0.754562	3	2	93	3	2	3	2	3	89	2	99	82	78	3	76	2	3	2	3	2	107	3	138	63	188	88	2	189	31	3	2	887	3	85	74	2	3	2	103	3	50	42
9116	97	4.16	173	0.280909	0.377315	0.316418	2	3	2	3	2	3	2	3	2	3	75	2	3	63	2	3	2	3	52	2	3	2	3	2	3	2	63	3	2	3	2	110	3	2	3	2	3	40	2	38	3	2
9192	97	4.16	174	0.0171967	0.673752	0.667034	3	95	66	129	2	81	51	102	67	3	90	2	3	2	69	3	110	2	3	2	3	2	3	65	100	137	77	107	2	3	2	674	3	81	81	2	3	122	83	93	55	2
13540	97	4.16	262	0.392874	1.03734	0.854232	2	3	2	3	2	52	3	2	99	3	64	2	3	2	56	3	2	3	2	3	101	2	118	3	89	86	2	161	31	3	2	755	3	62	99	2	3	2	67	3	39	39
629	102	4.16833	58	0.721673	0.721129	0.580583	4079	5266	8526	3236	3933	2780	3791	9105	3695	7446	5770	3374	6799	2	4429	2968	5005	5151	4448	3923	5724	2445	3786	3977	3096	7848	5979	3466	3020	2954	3545	5456	4035	3552	6384	3522	2839	3104	4025	3641	3118	4409
440	112	4.185	56	0.241187	0.193861	0.852084	3	2	3	2	3	2	3	2	95	3	2	3	113	2	3	2	91	86	3	2	114	3	2	3	2	3	113	94	2	3	2	3	2	3	64	2	112	3	2	3	2	88
255	113	4.18667	54	0.685909	1.01417	1.01028	85	2	99	3	2	3	83	172	104	2	64	3	2	3	112	2	3	2	3	2	3	2	3	2	3	2	3	2	3	2	3	2	85	3	2	3	2	3	2	3	2	3
1883	113	4.18667	74	0.422751	0.765684	0.667677	361	600	2	3	239	406	491	512	724	383	894	695	875	566	309	2	565	416	3	2	725	345	989	556	3	635	559	1348	274	310	438	6731	195	2	362	291	442	406	524	3	290	315
8336	113	4.18667	160	0.198708	0.854282	0.945025	1685	1883	1664	1206	944	903	1755	2116	2287	1174	1410	1893	3398	1557	2173	1144	2152	1487	3	2	2182	1634	1728	1535	1622	2384	2096	1741	830	947	1099	1354	1310	788	1300	1165	1761	1830	1294	1298	1172	1169
822	114	4.18833	60	0.62661	0.88454	0.818876	124	2	3	2	3	2	3	198	2	3	2	166	313	3	117	2	139	3	2	3	134	2	3	2	3	2	188	3	2	3	2	3	2	3	2	3	165	2	3	2	3	2
2850	114	4.18833	85	0.131724	0.748277	0.60726	327	304	293	186	211	173	256	413	308	213	253	329	624	253	374	190	354	3	2	3	428	259	2	274	3	456	402	212	165	200	2	441	143	115	215	215	378	3	135	246	213	225
8421	114	4.18833	161	0.26371	0.610015	0.640801	153	3	129	2	3	2	3	2	3	2	98	3	2	126	191	3	2	114	3	2	3	2	3	156	2	3	187	2	3	2	3	2	3	2	3	2	149	3	2	3	2	93
8491	114	4.18833	162	0.3072	0.722853	0.582445	46	79	2	3	2	3	51	70	43	63	2	3	125	2	95	3	2	3	2	3	2	3	80	2	3	2	69	3	2	3	2	28	3	2	48	3	2	3	2	62	3	2
5109	115	4.19	116	1.30467	0.979714	0.94376	2	3	126	2	3	119	2	3	222	2	128	163	3	2	192	93	202	104	3	2	257	135	3	129	2	3	2	127	3	2	3	220	2	3	104	2	137	3	2	3	2	3
533	116	4.19167	57	0.374948	0.746541	0.643055	3	2	3	2	3	2	128	148	3	2	3	2	196	3	123	2	3	2	3	2	91	3	2	3	2	3	116	2	3	2	3	2	3	2	3	2	3	2	106	3	2	3
2940	116	4.19167	86	0.422369	0.703055	0.762973	2	3	98	2	3	2	3	133	2	3	2	3	178	2	122	3	100	2	3	2	3	2	3	2	3	106	90	2	3	2	3	2	3	2	3	2	80	3	2	3	2	3
3461	118	4.195	93	0.538886	0.438262	0.373682	3	2	3	2	3	2	3	2	249	3	254	2	3	111	243	2	3	2	3	2	3	2	3	2	3	2	3	2	3	2	3	2	208	3	199	2	297	3	2	3	2	3
719	122	4.20167	59	0.428749	0.312528	0.571848	2	1517	632	3	2	3	1611	1924	2217	448	1344	2	3	1558	2384	1096	2	3	2	3	2165	1669	2	1184	3	2103	1985	774	498	2	732	2116	3	499	1212	2	3	1749	2	911	1073	3
5907	122	4.20167	128	1.13756	0.87178	1.00447	69	3	2	3	64	2	51	75	3	2	3	2	3	55	2	59	44	71	3	2	3	2	3	2	3	2	3	2	3	2	3	2	68	3	86	2	3	2	3	2	3	2
330	123	4.20333	55	0.747372	0.530017	0.503247	2	3	2	3	85	2	3	2	98	3	70	2	213	102	3	2	156	109	3	2	179	3	2	3	2	3	268	2	3	174	2	3	148	2	3	2	3	201	2	3	2	3
37	128	4.21167	51	0.109749	0.569295	0.526096	2	3	2	104	3	197	185	2	3	2	97	3	2	3	219	2	3	141	2	3	2	3	2	3	2	3	187	2	3	111	2	3	2	3	2	97	123	3	2	3	2	3
2343	129	4.21333	79	0.425756	0.367973	0.414962	2	178	217	3	383	563	357	2	149	135	932	3	2	204	3	2	170	3	366	2	3	1104	483	314	2	623	278	3	2	162	3	491	379	2	3	338	286	2	3	2	160	3
6288	130	4.215	132	0.273332	0.326757	0.434464	97	2	3	61	2	3	119	2	3	2	3	2	96	3	2	3	2	3	2	3	108	2	49	3	2	3	142	98	2	3	2	350	3	2	3	2	3	2	3	2	3	2
3187	143	4.23667	89	1.91981	1.37982	1.21401	3	321	241	264	347	186	283	277	391	164	302	233	323	259	431	171	2	324	3	2	242	343	267	3	2	3	789	605	128	2	387	3	2	72	168	501	342	589	518	1034	512	148
104	149	4.24667	52	0.373178	0.675888	0.753817	2	3	149	2	296	680	3	2	3	164	2	380	177	3	2	3	2	467	511	3	105	2	406	478	3	232	334	249	2	118	3	2	205	3	2	3	2	3	2	3	2	3
3462	165	4.27333	93	0.736907	0.623465	0.51812	420	2	152	3	354	2	3	244	154	2	116	3	103	127	154	183	170	488	2	3	2	185	3	202	2	327	3	2	3	2	131	323	111	166	3	147	2	3	145	2	3	2
5798	166	4.275	126	0.106201	0.13803	0.343106	3	2	97	3	2	3	115	2	69	3	55	2	3	61	65	2	124	72	3	2	64	30	3	103	2	48	95	3	2	3	2	79	101	3	2	3	2	3	66	2	59	101
2	175	4.29	50	0.377465	0.597254	0.760973	3	2	3	2	3	53	2	3	56	2	3	140	2	3	139	65	2	125	3	66	2	3	2	191	3	2	136	72	58	177	3	109	2	3	2	3	83	2	3	2	3	161
3572	177	4.29333	95	0.544858	0.398931	0.544302	2	3	2	114	93	3	2	3	2	3	2	3	2	3	2	3	2	3	2	3	90	65	198	158	2	3	2	3	65	2	3	2	3	2	3	74	2	3	2	3	2	3
7922	177	4.29333	155	0.264499	0.427561	0.363192	186	2	234	146	207	178	195	166	202	128	156	162	201	199	91	86	228	223	3	2	232	131	162	220	3	203	261	154	147	157	2	215	188	140	93	149	192	3	210	2	185	261
2489	178	4.295	81	0.50158	0.573499	0.918485	84	3	122	2	98	3	2	3	2	3	98	2	3	2	3	2	3	2	3	2	3	2	3	2	3	2	91	3	2	99	3	2	3	2	3	2	88	3	2	3	2	3
7341	178	4.295	147	0.263503	0.616155	0.606224	493	565	624	410	315	422	421	536	634	375	489	370	567	436	318	278	463	505	3	269	434	361	469	376	447	415	501	387	320	464	446	773	320	312	2	467	432	3	421	412	367	537
1156	180	4.29833	66	0.174676	0.209917	0.315107	210	2	225	3	231	130	191	214	2	159	3	2	301	159	215	137	180	117	3	2	201	133	183	237	3	266	230	225	2	216	3	262	2	150	170	126	214	3	123	2	150	151
2344	180	4.29833	79	0.0390667	0.109389	0.339967	2	3	2	3	2	209	206	3	2	3	182	2	3	2	347	182	3	2	3	2	3	2	677	3	2	3	175	2	3	2	3	2	159	272	3	124	135	2	3	2	3	2
5205	180	4.29833	117	0.352222	0.924679	0.964705	680	836	759	563	549	584	551	767	678	520	554	611	959	454	493	477	596	490	652	577	612	419	501	513	514	771	643	461	445	653	693	608	469	485	535	550	627	516	426	588	411	620
5317	182	4.30167	118	0.439982	0.534161	0.798692	3	2	3	2	3	2	3	89	2	3	2	3	91	2	3	45	43	2	3	2	57	3	2	3	2	91	3	2	3	2	3	2	3	2	3	2	73	3	2	3	2	3
7451	184	4.305	148	0.454255	0.465076	0.530365	2	3	104	2	3	2	3	2	3	2	3	2	92	3	2	3	2	3	2	3	2	3	2	3	2	75	3	2	3	2	3	67	2	76	3	2	3	2	3	2	50	82
630	190	4.315	58	1.10688	1.31981	1.07843	372	674	592	450	160	175	352	460	534	3	632	338	591	2	716	224	646	920	3	629	766	2	565	460	3	280	124	445	2	118	484	289	319	3	183	161	312	2	407	3	291	334
1769	190	4.315	73	1.20663	1.57459	1.42249	7517	3	2	4648	3578	4820	4903	8864	9573	4704	8034	6643	10510	5978	3	4864	9955	8345	6320	10153	9436	2	8948	5759	3	5489	2908	2	3919	3	5194	2	3	2744	2	2437	4651	3	3843	4023	4009	4797
3288	190	4.315	90	0.982077	1.73209	1.39477	275	446	640	174	130	186	164	332	416	142	340	279	424	246	315	173	428	322	2	401	403	3	323	211	2	251	301	196	3	123	2	181	124	51	244	159	159	3	168	2	167	205
3346	190	4.315	91	0.548956	1.04083	0.902635	180	2	326	3	2	3	87	221	220	2	153	119	225	3	154	2	176	165	3	2	3	90	167	2	3	151	169	113	2	3	92	2	3	2	107	3	83	2	3	2	3	67
824	191	4.31667	60	0.00317327	1.07969	0.997709	195	3	90	2	51	137	3	2	3	2	3	2	3	220	2	3	110	2	3	2	3	64	88	2	3	2	3	2	3	2	3	2	3	2	3	2	3	2	3	2	3	2
904	191	4.31667	61	1.10819	1.31217	1.09235	171	2	166	3	2	3	2	3	133	2	123	3	140	2	137	3	138	2	3	2	126	3	2	3	2	3	2	3	2	3	2	3	2	62	3	2	3	2	3	2	3	2
1884	191	4.31667	74	1.61425	1.5483	1.27252	668	806	2	3	308	346	408	739	805	407	623	583	836	422	685	2	798	671	488	783	825	3	616	412	2	379	217	356	253	251	457	410	253	3	400	187	408	329	307	2	254	396
3188	191	4.31667	89	1.1603	1.76161	1.42282	4039	6003	9109	2541	1942	2339	2730	5220	5653	2524	4349	3531	5654	3351	5194	2533	5133	4485	2879	5178	5276	2149	4744	2809	2173	2714	4278	2470	2082	1479	2924	2541	1953	1273	3228	1857	2391	2226	2278	2392	2158	2599
8422	191	4.31667	161	1.08824	1.69284	1.3683	1061	1297	2365	600	448	540	709	1051	1416	549	1034	835	1080	793	1227	589	1013	1164	695	1253	1046	451	968	768	454	471	1038	381	478	317	749	531	505	292	755	371	611	543	385	566	401	663
8492	191	4.31667	162	0.200228	1.22	1.17081	111	237	222	78	3	91	78	150	114	62	126	77	140	2	111	54	102	123	3	91	2	36	99	77	3	2	133	3	2	76	3	74	80	2	84	68	103	3	61	59	2	70
170	194	4.32167	53	0.528082	0.817234	0.714909	3	2	114	91	3	2	3	2	3	2	3	2	84	3	112	2	146	3	2	3	128	2	3	2	3	2	3	96	2	3	2	3	2	3	2	3	2	3	2	45	3	60
720	200	4.33167	59	1.46127	1.49938	1.30469	2	2999	5009	3	2	753	1830	3265	3493	830	2995	3	3828	2248	3522	1796	3578	2	2012	3656	3519	783	1565	1940	672	1939	1388	1699	1230	3	1527	2	3	945	1971	2	3	1439	2	1158	1565	3
10180	205	4.34	191	0.115033	0.531438	1.08361	82	3	2	63	61	3	2	73	3	2	75	3	2	3	2	3	2	3	2	3	2	3	2	3	2	3	2	3	2	3	2	3	89	2	3	2	3	2	3	2	3	60
5403	212	4.35167	119	1.26391	0.977013	0.828672	693	2134	228	849	542	631	810	723	553	439	837	453	806	636	578	462	494	649	484	428	419	946	598	651	747	1203	1921	780	514	312	711	582	581	429	668	813	707	684	868	860	657	525
4866	214	4.355	113	1.00316	0.872616	0.705649	652	134	847	442	553	2	620	656	570	522	568	646	755	588	95	84	547	570	3	2	679	3	674	752	2	772	637	598	444	535	590	499	104	3	150	396	581	636	552	571	519	585
2670	216	4.35833	83	0.304249	0.772143	0.622014	2	3	2	3	2	43	83	3	50	2	3	2	91	70	3	2	3	68	2	3	2	3	2	3	2	3	69	2	3	2	3	2	3	2	3	2	3	2	76	3	57	2
5908	216	4.35833	128	0.430751	0.895631	0.88455	96	3	93	2	56	3	79	2	3	64	96	2	3	81	2	3	84	73	2	3	2	3	63	2	3	2	3	2	3	66	2	3	2	3	2	3	83	2	85	3	67	2
8255	216	4.35833	159	0.712448	0.633935	0.597879	2	3	77	2	3	2	3	64	2	3	72	2	3	68	2	3	62	2	3	2	3	2	71	76	3	2	3	77	2	84	3	81	2	3	2	55	3	2	3	70	62	70
7185	220	4.365	145	0.277105	0.54441	0.440962	3	159	2	3	2	3	97	2	3	2	94	3	90	2	3	2	3	2	3	70	51	86	2	3	2	3	172	2	3	63	2	3	2	3	2	48	72	3	2	3	2	3
331	221	4.36667	55	1.04457	0.749426	0.928562	2	3	2	3	2	3	2	3	180	2	112	3	2	177	197	3	187	165	2	99	3	2	3	2	3	2	327	3	2	3	2	138	92	3	2	3	2	64	93	3	2	3
4016	221	4.36667	101	0.703885	0.509377	0.435333	2	3	83	2	3	2	58	3	2	3	2	3	2	98	3	2	3	2	3	2	3	2	3	2	3	2	121	3	2	3	2	3	2	3	69	78	2	3	2	3	55	2
5490	221	4.36667	120	0.967571	0.875643	0.732419	2	161	3	73	2	3	97	2	3	18	91	2	3	56	50	2	3	2	3	2	43	82	60	3	2	74	164	3	2	3	2	3	2	3	52	2	46	3	63	56	51	2
4947	222	4.36833	114	0.448532	0.326709	0.276949	2	3	2	3	2	3	54	2	3	2	3	2	68	81	3	2	65	3	2	3	2	3	2	3	2	3	63	2	3	2	3	58	2	3	2	50	67	3	2	3	2	54
4390	224	4.37167	105	0.287586	0.42247	0.354165	2	95	62	3	2	3	2	3	2	3	2	3	2	3	2	3	48	90	45	2	81	3	2	3	2	3	2	3	2	3	2	3	2	52	3	2	3	63	2	3	2	67
5110	233	4.38667	116	0.106933	0.709177	0.572021	335	2	525	164	226	526	372	213	213	343	238	308	252	710	202	362	381	254	3	209	287	2	316	459	427	378	157	157	3	265	156	784	2	148	3	135	435	165	218	2	173	345
7101	233	4.38667	144	0.163137	0.667509	0.59056	363	151	574	185	235	565	434	221	193	336	222	340	263	714	191	306	404	272	3	2	300	124	316	487	434	437	176	185	3	293	196	810	128	139	2	184	452	170	204	3	179	342
905	234	4.38833	61	0.0839477	0.532398	0.478959	273	3	336	167	167	427	347	140	200	229	155	245	147	563	117	213	291	194	2	3	194	2	249	403	337	347	168	50	84	203	3	625	127	125	2	3	401	2	154	3	131	208
1402	234	4.38833	69	0.15176	0.638707	0.607464	829	517	1279	484	588	1307	1054	441	531	784	537	713	565	1720	363	788	906	621	2	630	601	342	857	1238	1060	922	332	329	279	766	313	1882	267	443	169	202	978	373	465	3	376	819
1497	234	4.38833	70	0.0851703	0.62372	1.03138	76	2	94	52	3	107	2	3	51	75	2	52	3	201	2	3	2	3	2	3	2	3	2	3	2	3	2	3	2	3	2	155	3	2	3	2	3	2	44	3	2	58
1885	234	4.38833	74	0.37197	1.01811	0.823314	212	3	2	3	120	2	256	124	164	3	2	167	96	313	3	2	196	3	2	3	184	2	3	181	2	176	3	2	3	2	3	2	3	2	3	2	256	3	2	3	102	217
1999	234	4.38833	75	1.3158	1.26502	1.13014	1591	3	2	3	2	283	3	2	392	3	2	970	3	2	1258	3	2	1738	565	883	1031	3	2	3	2	1012	3	2	3	2	3	2	3	2	3	2	3	2	3	2	3	2
3120	234	4.38833	88	0.132742	0.834592	0.80491	186	3	342	141	133	314	237	117	2	206	110	180	118	474	95	190	249	135	3	2	154	3	182	281	2	231	3	2	3	155	2	463	3	2	3	2	228	3	122	2	103	221
823	235	4.39	60	0.660407	1.1531	0.941365	112	189	371	115	3	111	2	146	3	2	3	117	270	138	221	2	251	222	3	2	227	73	170	3	2	3	121	2	3	2	3	182	2	63	3	65	101	2	3	43	112	2
1671	235	4.39	72	1.12541	1.49425	1.22902	96	216	344	3	2	94	3	160	182	2	148	152	194	152	165	112	177	135	3	113	192	2	181	117	3	131	93	76	2	3	2	3	118	2	143	3	96	48	2	3	57	2
1770	235	4.39	73	0.370929	1.24565	1.00341	1839	2	3	1441	1443	2388	2435	1524	1386	1891	1472	1742	1464	3165	2	1555	2035	1702	840	1619	1705	3	1969	2156	2	2063	3	2	1345	3	989	2	3	1590	2	816	2170	3	1000	2	1215	1991
3919	235	4.39	100	0.183939	0.666089	0.61517	303	2	438	214	205	381	345	196	217	271	171	231	250	564	154	237	280	238	3	2	266	180	273	372	300	331	138	3	2	231	3	531	214	237	86	91	319	2	167	3	166	284
105	237	4.39333	52	0.384923	0.28415	0.264489	2	3	155	2	3	225	2	586	382	222	179	3	265	2	3	104	115	2	3	2	3	2	3	2	3	329	267	2	3	2	3	2	341	328	270	131	3	2	119	3	139	173
4196	237	4.39333	103	0.0574841	0.304605	0.83411	295	443	276	232	244	239	247	276	209	177	191	221	292	262	163	196	295	301	2	3	303	2	218	254	3	323	400	221	262	194	2	337	305	235	294	202	280	3	261	2	291	324
2115	240	4.39833	76	0.452643	0.518702	0.582437	3	2	159	3	2	3	105	174	2	77	3	2	66	307	98	121	120	3	2	89	93	3	174	2	3	114	94	2	3	2	3	226	2	3	2	3	115	2	80	3	2	134
3	242	4.40167	50	2.03258	1.44016	1.18642	2	3	212	2	3	2	3	67	239	2	3	2	103	92	126	109	80	229	230	97	135	3	2	3	2	3	79	95	132	2	3	2	143	180	84	3	2	3	2	3	2	101
2200	243	4.40333	77	1.19088	1.0444	0.841013	2	3	2	93	3	2	3	150	2	3	94	57	90	197	147	2	49	3	2	3	2	3	2	3	2	3	2	67	3	2	3	140	2	3	2	3	2	3	2	3	2	3
631	246	4.40833	58	0.709794	0.623	1.38839	2	3	2	3	2	3	2	108	133	3	2	3	2	3	2	189	134	113	3	2	99	3	153	88	2	163	3	2	3	2	3	2	3	2	3	2	3	2	120	3	2	3
2345	263	4.43667	79	0.0132618	0.369969	0.299638	219	3	561	2	201	3	125	2	620	240	3	2	3	2	3	2	3	2	307	3	2	420	143	143	3	262	2	195	3	2	562	3	2	3	2	3	2	3	2	3	146	2
38	265	4.44	51	0.36867	0.28469	0.229714	137	286	2	188	141	107	97	255	3	2	3	2	134	3	119	75	176	312	2	3	2	3	298	121	273	2	382	154	3	170	2	214	120	199	198	172	3	2	3	2	3	2
3463	279	4.46333	93	0.468237	0.373034	0.823264	221	3	297	2	3	2	3	2	172	212	3	78	173	2	168	3	2	3	2	3	145	2	3	2	3	2	3	81	2	169	389	183	3	2	3	2	201	3	141	2	3	2
3573	279	4.46333	95	0.568506	0.658817	0.533795	2	3	106	52	2	3	2	108	3	2	3	2	3	2	3	66	2	3	2	3	2	3	2	3	2	104	3	2	3	2	3	2	3	2	3	2	74	3	2	3	59	2
5404	293	4.48667	119	1.56272	1.21102	1.02977	138	2	113	121	115	144	178	168	3	114	127	139	144	190	2	105	95	3	2	3	2	133	146	164	196	220	166	82	3	114	2	3	121	101	101	119	117	217	123	2	108	100
1771	294	4.48833	73	0.89055	0.9371	0.916242	2032	3	2	2057	1777	1488	3	1812	1487	1851	2	1671	2034	2735	3	1189	2	1681	3	922	2165	2	1815	2733	3	2678	2240	2	3	2	1762	3	2	1205	3	1582	2258	2	1695	2397	1325	1543
1886	294	4.48833	74	0.766856	0.567807	0.457606	347	510	2	3	338	244	402	376	269	349	435	331	361	435	187	2	249	265	3	2	406	299	382	452	3	490	378	266	307	170	336	306	225	149	244	354	404	544	249	2	275	273
2000	294	4.48833	75	0.0872987	0.542395	0.438123	1121	3	3201	1364	1468	2344	2123	2129	1865	2101	1370	1651	1474	3999	644	1495	1893	1848	2	1656	1779	3	2538	2023	2671	1901	1113	802	752	1656	2	4215	556	1215	835	572	2140	1244	1308	1067	996	2296
4299	294	4.48833	104	1.54077	1.18742	0.962127	345	408	327	324	317	269	383	303	244	307	363	275	344	441	243	248	262	279	3	171	344	289	373	407	446	485	395	213	261	272	290	322	211	238	254	252	359	480	324	337	232	272
3189	295	4.49	89	1.58994	1.22547	1.04569	337	670	452	505	399	375	474	441	333	367	438	310	381	622	284	334	3	437	2	3	464	379	435	563	529	526	274	340	369	427	384	360	182	183	355	351	371	624	428	462	315	354
7452	295	4.49	148	0.217288	0.577574	0.904836	151	167	163	116	142	100	156	155	3	161	138	150	179	140	125	121	110	2	3	2	145	3	2	178	3	201	154	125	83	149	2	123	127	103	129	3	177	2	142	149	108	84
534	297	4.49333	57	0.3163	0.325317	0.462023	2	3	94	70	2	3	112	2	3	2	47	3	2	3	2	3	2	3	2	3	2	3	2	3	2	3	105	123	2	117	3	2	3	2	3	2	3	2	3	2	3	2
721	301	4.5	59	0.451245	0.512383	0.671746	2	3	2	3	2	3	2	233	197	3	381	2	381	483	3	275	2	3	2	3	329	2	3	362	2	352	354	225	305	3	373	2	3	444	2	3	2	453	3	2	238	3
1672	301	4.5	72	0.201112	0.261454	0.458257	3	2	3	2	3	67	90	2	3	2	3	2	73	3	2	3	2	3	2	49	3	2	3	2	3	2	77	3	81	2	3	2	3	2	3	2	3	69	2	3	2	3
2001	301	4.5	75	0.417361	0.421529	0.484532	3	2	1273	913	1094	945	1335	887	893	995	1002	725	1101	1410	811	3	793	1084	2	3	901	730	957	960	1802	1549	981	888	943	996	1223	901	555	2	3	2	1954	3	758	996	560	550
39	305	4.50667	51	0.303299	0.345008	0.698831	3	2	3	2	3	2	3	157	2	3	2	3	125	2	3	86	138	127	2	3	2	3	2	3	229	2	93	3	2	3	2	140	3	2	98	83	3	2	174	3	2	3
106	322	4.535	52	0.831583	0.597343	0.489961	2	3	2	373	3	730	2	3	175	2	134	3	156	219	2	231	205	3	2	3	2	3	85	2	978	3	2	135	3	221	2	3	141	210	2	284	3	2	194	354	138	253
4	330	4.54833	50	0.504233	0.788563	0.645534	3	2	3	103	2	136	3	81	76	2	3	2	125	63	3	2	3	2	3	142	160	2	3	2	3	2	3	67	2	3	2	3	2	3	2	96	116	3	149	2	3	83
8256	332	4.55167	159	1.49854	1.40039	1.25714	128	2	3	2	135	155	90	126	3	67	100	2	83	123	3	87	50	135	2	3	112	206	106	201	2	199	235	245	3	133	225	138	148	2	168	157	206	3	200	242	118	168
4867	344	4.57167	113	0.583537	0.546104	0.691743	85	123	2	106	3	2	81	91	112	99	107	3	87	2	85	3	73	92	2	3	99	2	63	112	3	2	75	102	3	85	96	96	104	113	87	94	84	2	3	2	76	71
3190	345	4.57333	89	0.333404	0.246418	1.01885	110	2	108	169	117	133	121	179	122	105	3	132	96	169	2	97	3	163	2	3	158	2	3	2	3	2	3	147	141	254	2	137	3	2	174	138	81	3	139	181	154	142
2346	348	4.57833	79	0.213808	0.155756	0.805987	3	249	311	2	3	428	108	2	3	87	2	3	269	2	223	266	100	3	2	3	2	166	3	148	2	3	2	3	2	154	3	120	112	183	230	264	350	2	3	2	85	3
1673	361	4.6	72	1.16577	0.950977	1.4035	2356	2205	162	1443	869	2348	1136	1794	1172	6248	1459	585	2440	1504	4666	14463	742	1286	697	1889	1354	2208	7840	3519	2220	7935	2805	12022	550	411	2457	6424	1695	558	4378	6768	5135	3148	7224	7320	4462	6617
7342	362	4.60167	147	0.883971	0.7337	0.657021	1155	2	1050	528	543	3	514	990	785	776	662	883	605	655	2	3	958	523	2	490	643	267	925	727	281	903	702	850	587	857	674	633	3	2	264	662	671	689	602	679	502	856
7453	363	4.60333	148	0.0219514	0.232777	0.251723	138	3	166	2	3	2	3	131	2	3	2	181	3	85	2	3	109	106	2	3	2	3	2	3	2	83	3	111	2	163	3	77	2	3	2	3	85	2	3	130	2	55
1157	364	4.605	66	0.046196	0.511736	0.412355	124	3	124	2	3	2	3	2	3	90	2	163	3	2	3	2	107	3	2	3	2	3	140	2	3	2	96	3	2	3	2	82	3	2	3	2	3	2	3	2	62	3
2941	366	4.60833	86	0.987477	0.710743	0.742661	2	3	70	2	3	2	3	2	3	2	3	91	2	3	2	3	111	2	3	2	3	2	3	2	3	2	3	114	2	3	2	3	2	3	2	82	3	2	53	3	77	65
9193	366	4.60833	174	1.29029	1.1026	1.53378	3	2	3	2	3	2	3	2	3	2	3	2	3	2	50	165	3	2	3	2	3	2	116	48	59	116	3	147	2	3	2	104	3	2	3	118	2	3	68	90	96	88
4481	372	4.61833	106	0.422711	0.48074	0.564184	58	3	2	3	2	3	38	41	2	3	2	3	2	55	3	2	3	2	3	2	35	3	2	3	46	2	3	2	3	2	60	3	2	3	2	3	2	3	2	3	2	3
6636	375	4.62333	136	0.573137	0.511056	0.509612	225	115	241	169	108	97	164	225	195	228	221	237	150	231	212	172	128	147	3	2	200	158	219	201	3	237	101	206	207	203	215	168	83	91	178	177	189	2	134	3	152	161
7647	375	4.62333	150	0.738571	0.600861	0.490586	125	3	122	100	64	76	95	101	2	3	126	150	102	109	124	2	88	129	3	2	3	2	105	145	3	104	81	130	2	113	3	114	2	74	118	100	97	3	67	131	94	92
5111	376	4.625	116	0.0106606	0.445695	0.847145	3	2	99	3	2	3	61	2	3	2	3	109	2	63	3	2	75	3	2	3	2	3	2	3	2	3	2	3	2	93	62	115	3	2	3	2	3	71	2	3	61	67
3574	377	4.62667	95	0.111204	0.401067	0.425893	3	2	69	3	2	77	3	2	79	3	2	89	3	2	3	2	3	2	3	2	3	77	2	3	2	127	3	2	86	3	2	3	57	102	2	44	3	2	3	2	3	2
171	378	4.62833	53	0.0600323	0.547627	0.449801	124	2	107	3	2	3	2	3	114	2	3	2	69	117	3	2	115	3	2	3	2	3	2	3	72	2	3	86	2	96	3	2	3	2	3	2	3	2	3	49	71	2
825	381	4.63333	60	0.153167	1.44071	1.25041	192	3	159	162	115	2	121	94	165	3	179	172	241	156	2	103	262	132	3	2	204	36	250	3	156	2	69	153	3	2	3	2	3	2	3	2	3	110	2	232	3	91
2116	381	4.63333	76	1.08451	1.28666	1.09866	241	3	346	2	124	184	230	169	223	102	173	209	398	329	93	3	396	272	2	136	216	3	280	2	3	2	118	3	248	355	2	3	2	3	2	92	159	3	2	3	2	165
332	382	4.635	55	0.117159	0.53804	0.433177	245	2	306	191	187	264	226	204	157	3	201	278	366	277	119	202	280	218	312	224	229	2	291	177	3	261	136	241	2	333	209	254	86	127	126	165	293	242	137	276	157	203
632	382	4.635	58	1.06923	1.00618	0.850158	8004	2613	18716	6040	4466	3047	8508	8008	8141	6841	9217	10699	14574	8392	3067	3471	15763	11644	3201	2827	10787	1851	10696	5473	3713	5172	3770	7848	10403	15196	5680	7004	2199	2397	838	3402	4348	2	2842	8945	3639	5113
906	382	4.635	61	0.550129	0.990528	0.917681	397	2	210	305	165	3	2	297	3	187	218	2	667	392	3	2	3	2	3	2	393	3	2	3	2	178	164	150	231	247	3	2	3	2	3	2	3	2	3	2	199	3
1887	382	4.635	74	1.31204	1.02495	0.825782	949	3	1742	2	563	465	935	985	1005	853	1025	1257	1732	1228	368	376	1849	1299	478	454	1193	3	1317	716	469	586	450	913	1240	1806	689	987	190	288	106	422	697	616	347	2	463	648
4113	382	4.635	102	0.991145	0.737949	0.739433	1499	412	1751	1081	971	617	1234	2153	1018	1033	1128	816	1308	1542	367	370	2917	1446	867	797	1431	281	1315	1880	505	2110	1679	2081	1364	1593	2036	1977	330	312	459	1511	1046	2038	1747	1806	1406	2583
4197	382	4.635	103	0.331823	0.650703	0.667782	640	206	1243	485	387	301	521	530	554	480	607	737	938	686	180	253	1094	776	3	2	657	3	833	508	2	427	282	500	694	1018	427	640	3	149	2	272	401	458	250	674	337	426
6924	382	4.635	142	0.817721	0.845139	0.731221	374	3	906	262	198	142	418	354	365	284	414	544	682	432	147	147	796	572	2	146	463	92	528	225	3	227	157	347	466	696	226	348	77	106	2	104	198	245	130	433	183	222
8493	382	4.635	162	0.211223	0.689149	0.613478	33	3	45	2	3	2	37	62	63	61	66	77	33	3	49	2	3	66	2	3	2	41	3	2	3	85	2	3	2	65	3	2	3	2	3	54	2	3	2	89	3	2
256	383	4.63667	54	0.270023	1.0348	0.8465	104	2	112	3	2	97	71	3	2	3	2	3	138	2	3	2	131	82	3	2	135	3	116	2	3	2	3	2	3	2	3	2	3	2	3	2	102	3	2	3	2	3
2002	383	4.63667	75	0.603085	0.793603	0.662337	2987	1347	5722	2202	1895	2011	2776	2117	2742	2226	2518	3786	5349	3315	970	1802	4973	3838	2	1129	3068	278	4256	1579	1518	1928	4304	2865	3364	4766	1820	1908	1496	737	809	965	2415	1127	986	3071	1045	1859
2201	383	4.63667	77	0.315268	0.936802	0.786955	196	2	248	98	3	2	165	134	167	3	87	316	276	238	2	3	313	2	3	2	3	2	247	3	2	3	2	130	3	256	2	3	2	3	2	3	2	3	85	213	2	3
4948	383	4.63667	114	1.1453	0.965063	0.834742	122	3	262	66	2	3	114	91	68	2	130	108	213	165	3	2	216	135	3	2	168	3	166	80	60	2	3	80	146	216	2	123	3	2	3	2	3	2	3	2	3	71
8338	383	4.63667	160	1.18438	1.23772	1.03106	138	110	316	2	3	2	126	113	141	93	123	179	239	156	41	50	285	189	3	42	203	2	110	3	2	3	57	106	2	238	3	81	58	67	2	3	90	69	2	3	54	92
441	384	4.63833	56	0.00191872	0.463241	0.658824	413	3	697	215	245	242	378	359	371	370	357	433	623	516	242	752	661	472	2	167	416	3	513	269	374	469	242	757	365	613	2	421	148	3	278	498	359	2	407	545	341	461
535	384	4.63833	57	0.660974	1.01932	0.82085	242	3	208	157	182	2	276	156	230	257	144	322	405	342	3	219	418	275	2	3	272	2	288	127	3	2	98	208	239	385	3	2	3	2	3	2	121	3	142	398	2	141
722	384	4.63833	59	0.788233	0.622034	0.807704	2	3	2	3	2	3	651	700	665	2	750	3	1156	868	249	352	1353	2	3	2	776	3	409	522	2	419	341	622	816	3	548	2	3	214	2	3	2	485	3	781	349	2
1772	384	4.63833	73	0.624728	0.894097	0.872382	3529	3	2	3	2124	2277	2	2880	2520	2589	3	2987	4500	2	3	2	4349	2646	3	2038	2710	2	3586	3	2	3052	3	2	3	2	3	2	3	1170	2	2515	3340	3	2640	3275	1867	3552
3038	384	4.63833	87	0.355009	0.47325	0.416054	100	2	107	3	2	3	2	3	2	3	2	99	77	90	3	2	102	3	2	3	2	3	83	2	3	2	3	88	62	76	2	3	2	3	2	3	2	3	2	3	46	2
4300	384	4.63833	104	0.561419	0.671927	0.556447	2	3	2	3	2	3	2	68	3	2	3	66	2	3	2	3	121	2	3	2	54	3	90	2	3	2	3	2	3	92	2	117	3	2	3	2	3	114	2	3	2	3
6091	384	4.63833	130	0.938788	1.30119	1.07574	227	283	426	157	147	262	225	184	206	207	200	272	412	337	178	241	398	252	3	2	301	3	331	263	235	173	137	193	189	328	2	301	65	76	72	64	225	3	70	2	81	181
7010	384	4.63833	143	1.09362	0.800943	0.668716	3	2	159	3	2	3	2	3	2	3	2	113	136	3	2	3	169	109	2	91	120	3	110	2	3	2	3	2	75	130	3	2	3	2	3	2	3	2	3	2	62	53
7270	384	4.63833	146	0.979099	1.17177	0.954973	198	2	321	88	108	182	193	108	137	116	123	227	297	252	106	146	304	197	3	148	220	59	223	188	173	144	105	138	150	261	2	219	67	3	2	3	188	2	56	3	96	135
8337	384	4.63833	160	0.22499	0.370709	0.67311	3	2	3	2	3	2	47	89	3	102	61	74	2	108	3	2	50	3	2	3	95	2	213	3	2	3	59	2	3	80	2	3	2	3	2	3	69	78	2	3	2	3
6185	385	4.64	131	0.240898	1.15651	1.34791	194	261	220	149	214	229	156	228	124	132	141	160	375	122	148	145	164	82	2	3	2	73	191	159	3	106	121	2	3	219	2	219	108	119	3	80	232	2	119	3	144	168
1321	386	4.64167	68	0.455477	0.61589	0.67591	93	177	108	3	2	139	3	2	3	2	3	2	180	3	2	155	104	3	2	3	91	2	3	2	86	92	3	65	2	90	3	112	2	3	46	2	3	2	3	2	3	71
1587	386	4.64167	71	0.204535	0.860557	0.697901	158	199	173	2	3	205	101	2	3	108	2	150	280	232	115	215	3	121	2	3	172	2	3	133	202	151	2	177	3	154	2	3	62	70	2	3	220	2	74	144	3	141
3464	387	4.64333	93	0.39152	0.301113	0.457905	3	2	3	2	3	136	2	3	2	3	2	112	203	185	3	2	3	2	3	2	175	3	2	3	2	3	2	3	2	3	2	3	2	155	200	110	162	3	2	3	2	3
3920	388	4.645	100	0.103657	1.09811	0.88636	199	2	134	162	127	223	114	184	200	141	176	169	200	223	109	128	136	168	3	2	158	3	180	148	153	132	188	2	3	115	2	206	3	120	106	147	176	2	140	3	131	118
9047	388	4.645	172	0.107899	0.953047	0.790703	362	654	215	154	171	496	250	161	136	203	170	286	542	598	249	406	305	177	2	347	327	131	401	497	413	403	209	180	57	199	3	481	118	181	117	92	549	245	111	118	110	269
1498	389	4.64667	70	0.192861	1.2225	0.984212	2926	6360	2199	1501	1752	4388	2309	1618	518	257	1557	2078	4810	5106	2272	3865	2351	1471	1675	3432	2880	1472	311	4093	3841	3474	506	1864	445	1979	1380	422	1168	1471	1087	471	4599	1719	442	449	963	2291
5987	389	4.64667	129	0.105288	0.656877	0.663234	128	2	3	2	83	3	83	2	3	82	2	3	178	153	110	118	81	2	3	2	3	2	131	133	3	2	148	3	2	80	3	2	3	2	3	2	181	3	2	3	2	3
1403	392	4.65167	69	0.566167	0.549839	0.449144	2	3	2	3	2	174	3	2	87	3	2	144	199	172	91	81	124	3	2	3	2	3	160	2	3	2	3	2	3	204	2	3	2	3	2	3	111	2	3	2	3	98
5206	405	4.67333	117	0.477824	0.383742	0.316616	2	3	105	2	368	3	2	3	2	91	3	254	2	3	2	3	2	316	343	3	2	3	2	3	2	3	2	3	2	3	2	207	3	2	3	2	307	519	3	2	3	156
6289	428	4.71167	132	0.175826	0.24924	0.209956	53	3	77	73	2	3	2	3	2	47	3	2	128	3	2	73	78	3	2	3	2	3	52	2	3	2	161	3	2	3	60	2	66	3	2	80	3	2	3	2	80	3
2202	429	4.71333	77	0.805033	0.573412	0.461825	187	165	182	305	2	192	189	219	321	182	253	312	257	293	188	141	248	3	2	3	230	182	307	213	2	208	362	201	259	260	3	150	257	204	197	290	217	2	295	360	240	222
442	430	4.715	56	0.307664	0.868257	0.979004	296	3	190	237	133	165	196	280	309	206	239	249	319	347	199	181	248	223	2	130	261	3	218	234	259	267	285	281	2	207	3	180	207	121	169	259	241	2	231	275	243	201
907	430	4.715	61	0.402226	0.684937	0.568095	226	2	775	297	259	215	335	324	329	301	346	473	350	504	165	151	637	500	3	2	278	3	587	248	2	201	462	283	441	656	3	270	95	95	2	260	217	359	3	2	294	251
2003	430	4.715	75	0.415863	0.391589	0.613558	763	3	935	1478	2	976	686	967	1453	1151	1029	1508	2584	1933	785	1016	1343	1007	1278	3	2	3	2084	589	817	1112	1016	1295	1018	1163	950	395	610	1216	2	924	1185	1455	988	1544	1677	770
8546	430	4.715	163	0.0899325	0.0824993	0.408261	37	2	3	2	3	2	25	49	3	2	3	2	72	3	2	3	46	2	3	2	51	3	63	2	3	2	3	94	2	3	2	3	2	3	83	58	2	3	2	49	3	2
8921	430	4.715	170	0.202207	0.450063	0.77451	60	2	3	2	3	2	3	86	2	3	2	3	2	3	2	3	58	80	2	3	2	3	77	77	2	3	2	3	2	3	2	3	2	3	2	3	2	3	2	3	2	42
9117	430	4.715	173	0.558208	0.395667	0.738367	123	76	3	118	2	3	83	157	172	2	99	100	363	210	100	3	110	90	66	2	141	3	117	127	2	130	610	107	91	83	3	92	159	2	125	151	132	204	86	121	179	102
5	431	4.71667	50	0.404733	0.369372	0.731807	435	423	320	532	239	349	327	401	528	401	311	490	382	429	395	364	334	309	422	349	393	2	426	311	3	412	460	334	421	445	537	274	353	392	439	504	418	520	468	632	366	391
40	431	4.71667	51	0.356	0.369661	0.558907	2692	2233	1858	3077	1648	1982	2366	2876	3111	2358	2604	2	2308	2688	2199	1806	2217	2119	2182	2384	2993	2070	275	2478	86	2666	2956	2495	2283	2760	2939	2222	2537	2241	2025	2490	2558	3365	2653	3413	2244	2163
107	431	4.71667	52	0.165432	0.343961	0.422585	478	351	262	366	452	3	419	2	1056	543	569	227	652	723	621	521	643	462	1075	508	682	3	471	382	2	228	722	760	701	911	3	2	743	952	284	750	522	867	181	1079	635	651
172	431	4.71667	53	0.602615	0.456353	0.543919	543	437	417	671	358	388	450	626	686	462	576	496	517	590	505	349	514	424	487	450	71	3	481	477	459	531	611	500	504	555	588	371	566	530	401	538	512	748	513	585	523	420
257	431	4.71667	54	0.745186	0.692315	0.591107	286	2	239	318	186	176	254	315	314	293	276	313	268	313	229	211	257	248	149	3	343	2	273	271	3	278	311	285	2	274	3	219	258	258	238	299	271	406	281	352	242	242
536	431	4.71667	57	0.251717	0.188799	0.362686	301	3	441	322	108	178	218	329	343	153	295	375	292	285	242	186	295	313	2	3	375	2	292	271	3	275	394	246	216	422	340	162	263	227	200	271	278	2	285	248	277	232
826	431	4.71667	60	0.564525	0.586052	0.480761	138	2	355	147	91	135	125	193	216	159	157	143	137	171	148	84	145	222	3	2	195	107	165	3	150	189	198	160	2	261	3	92	168	137	115	147	131	213	143	145	181	125
1107	431	4.71667	65	1.32187	0.938808	0.959916	471	446	334	567	352	330	416	517	569	439	422	490	425	435	367	288	150	395	3	2	553	300	404	401	364	375	488	451	422	475	453	252	454	442	347	470	460	477	476	540	371	402
1158	431	4.71667	66	0.623995	0.669171	0.817053	335	2	220	388	180	236	264	285	359	319	358	366	244	445	308	152	315	305	337	3	356	281	330	258	2	358	368	330	3	324	2	225	278	240	308	360	249	391	275	433	306	265
1243	431	4.71667	67	0.838646	0.634893	0.517039	543	467	422	646	359	446	478	616	635	472	558	528	502	573	411	386	416	488	2	490	660	440	477	534	517	566	584	544	477	567	687	407	518	418	477	544	519	681	508	614	460	426
1404	431	4.71667	69	0.689912	0.544797	0.563823	660	624	527	785	487	507	604	729	843	598	736	692	717	786	661	425	655	606	624	525	774	555	663	639	614	642	808	722	660	789	792	517	640	605	553	701	622	862	712	975	603	614
1588	431	4.71667	71	0.163331	0.177434	0.251456	304	262	221	317	114	166	237	298	328	235	310	252	302	339	276	195	179	238	2	3	340	199	269	246	265	277	306	259	254	292	328	222	280	244	189	260	276	2	270	339	243	207
2117	431	4.71667	76	1.01953	0.736374	0.870244	790	635	563	939	555	637	685	909	947	641	715	791	798	893	650	470	704	698	679	644	920	598	842	785	782	834	1171	694	738	740	952	561	748	633	631	783	805	966	760	1081	736	710
2285	431	4.71667	78	0.260313	0.200156	0.344366	5515	4438	3921	6118	3504	3932	4613	6092	6035	4543	5173	5100	4740	5371	4537	3603	4437	4767	4454	4596	6102	4346	4868	5131	5115	5421	5960	4870	4722	5323	5916	4406	5010	4188	3876	5046	99	6342	5144	6610	4566	4234
2490	431	4.71667	81	0.591503	0.544062	0.469038	276	2	184	280	163	175	252	299	334	227	285	286	372	325	216	172	246	239	3	2	3	2	249	285	3	268	583	281	2	308	3	192	259	217	204	260	280	324	236	2	261	230
2582	431	4.71667	82	0.368403	0.280738	0.507417	194	2	135	226	121	151	173	249	227	161	211	191	184	219	179	151	159	212	3	2	226	172	183	196	165	210	215	210	191	187	3	173	182	169	153	209	197	2	209	261	163	146
2671	431	4.71667	83	0.66297	0.589527	0.809359	921	719	642	984	578	620	752	1033	986	764	856	803	777	873	788	580	732	836	781	735	995	763	828	850	874	924	1052	805	781	910	970	753	925	694	644	849	817	1027	854	1162	757	727
2759	431	4.71667	84	0.242022	0.171683	0.37742	268	222	202	310	175	210	229	341	329	218	289	261	239	319	247	178	226	299	3	2	318	3	269	274	211	253	348	248	239	248	348	219	236	205	214	310	240	348	292	2	258	225
2851	431	4.71667	85	0.861692	0.851294	0.713316	154	2	126	175	97	102	127	199	165	144	162	177	162	205	158	94	139	169	156	3	163	2	153	153	3	196	187	141	2	174	3	142	163	126	132	2	3	2	135	218	128	136
2942	431	4.71667	86	0.0214164	0.115932	0.293365	109	2	3	142	2	116	119	123	140	104	137	124	115	107	101	89	85	110	3	2	167	3	2	3	66	2	137	139	3	109	2	3	216	137	201	115	103	2	111	190	131	134
3347	431	4.71667	91	0.0969113	0.714618	0.588208	83	2	3	115	2	3	2	3	81	96	2	75	63	124	91	3	67	2	3	2	3	2	3	2	3	2	100	70	3	2	74	3	2	3	2	84	86	3	2	3	2	70
3423	431	4.71667	92	0.476437	0.339532	0.721649	412	330	285	467	272	303	350	473	512	371	424	419	381	395	377	290	331	382	377	335	489	332	371	404	370	417	475	384	338	423	454	356	377	292	301	390	364	504	431	532	341	333
3639	431	4.71667	96	1.05695	0.774915	0.668546	342	299	227	370	216	227	288	362	391	256	343	319	292	359	263	219	265	285	2	3	371	237	277	342	256	355	369	311	295	331	372	268	322	243	227	305	331	337	319	385	263	257
3698	431	4.71667	97	0.515198	0.365326	0.48222	1081	804	718	1165	716	788	919	1165	1143	845	1016	973	921	986	946	677	840	932	855	815	1173	860	902	1008	884	1008	1174	899	910	1049	1127	846	991	769	688	951	939	1162	998	1220	867	793
3765	431	4.71667	98	0.123539	0.0923908	0.368056	292	259	230	380	216	219	267	369	379	231	299	332	278	312	309	223	267	301	276	261	365	3	272	291	2	339	350	302	282	298	353	250	319	241	249	337	292	288	317	438	276	233
3838	431	4.71667	99	0.51014	0.436452	0.655806	331	3	215	374	203	230	280	348	367	251	345	314	320	352	308	223	255	296	315	2	367	223	306	309	270	351	356	291	293	297	333	266	291	227	216	289	298	358	312	416	275	272
3921	431	4.71667	100	0.500692	0.733651	0.602728	183	2	3	2	3	122	129	2	90	3	2	217	3	2	171	83	146	80	3	2	3	2	152	3	2	3	2	3	2	152	3	2	3	2	3	2	3	2	3	2	3	172
4482	431	4.71667	106	0.325371	0.344045	0.317675	186	2	152	228	3	146	166	202	203	140	164	160	141	189	150	118	141	185	2	3	185	2	177	165	127	190	169	172	3	159	237	127	159	149	2	189	162	200	165	3	157	136
4591	431	4.71667	108	0.523781	1.09621	0.893605	83	3	94	134	2	69	61	116	104	89	105	94	90	134	3	70	98	2	3	2	88	59	80	3	2	3	2	109	3	2	3	2	86	3	80	107	114	2	101	3	92	96
5612	431	4.71667	122	0.553716	0.395614	0.708208	3371	2632	2391	3691	2201	2400	2878	3907	3733	2804	3185	3293	3022	3329	2819	2149	2714	2995	2790	2796	3833	2771	3060	3366	3208	3413	3623	3014	2833	3349	3660	2748	3098	2492	2336	3020	3020	4057	3150	4049	2729	2558
6637	431	4.71667	136	0.653575	0.47302	0.744099	1212	890	861	1256	735	849	978	1316	1293	976	1071	1161	1017	1123	1022	731	982	1075	981	922	1279	1001	1119	1088	1075	1248	1207	1014	979	1108	1307	974	1075	859	796	1039	1061	1410	1104	1479	933	898
6686	431	4.71667	137	0.541547	0.398631	0.722953	551	429	413	587	363	406	464	648	632	442	502	564	545	535	484	344	476	479	484	474	610	456	525	474	506	613	596	507	455	563	607	450	525	405	411	502	523	642	523	681	467	440
7711	431	4.71667	151	0.610263	0.905042	0.822734	146	154	153	199	130	132	150	213	239	156	218	178	164	192	162	139	149	195	3	146	210	113	179	188	156	229	186	202	173	156	2	141	174	132	129	156	190	3	163	2	152	123
7770	431	4.71667	152	0.616456	0.453972	0.770156	40013	30800	28888	44320	27111	28707	35306	49096	46225	34078	38511	39929	34860	38984	33787	25282	32696	39812	31858	32546	45905	35791	37650	41868	39036	43679	43585	35349	34453	39840	45001	36015	36651	29850	27531	36791	37023	50779	38076	50871	32333	29880
7817	431	4.71667	153	0.564187	0.416595	0.718432	4727	3533	3452	5299	3127	3365	4158	5897	5527	4043	4527	4761	4125	4603	3948	2951	3863	4779	3755	3752	5547	4185	4398	4880	4503	5186	5124	4180	4131	4735	5432	4145	4327	3487	3218	4340	4352	5972	4541	6113	3845	3493
7863	431	4.71667	154	0.496966	0.377131	0.761099	1425	1077	1057	1563	937	996	1190	1730	1692	1208	1367	1432	1233	1416	1266	882	1151	1449	1157	1097	1650	1257	1366	1468	1321	1604	1531	1276	1254	1419	1640	1230	1324	1040	961	1320	1290	1804	1350	1840	1157	1011
7923	431	4.71667	155	0.368947	0.830584	0.800774	169	3	122	191	117	136	134	200	221	160	173	192	203	173	171	125	160	163	149	2	180	3	172	181	2	202	252	210	3	184	2	111	152	120	119	190	157	3	171	2	154	137
7989	431	4.71667	156	0.887904	1.20136	1.36691	59	3	2	3	2	3	2	60	88	75	81	87	3	82	80	2	47	86	3	2	71	50	3	2	83	3	2	61	3	2	3	2	3	2	3	57	2	3	2	3	67	2
8709	431	4.71667	166	0.595635	0.447257	0.808581	3818	2960	2788	4187	2627	2779	3343	4655	4483	3200	3623	3832	3399	3762	3244	2391	3122	3891	3116	3128	4459	3506	3656	4047	3788	4273	4144	3369	3303	3793	4363	3452	3577	2872	2611	3420	3593	4829	3645	4987	3090	2892
8755	431	4.71667	167	0.678909	0.505445	0.871448	2575	1933	1948	2778	1728	1844	2273	3131	2991	2089	2391	2580	2319	2454	2157	1625	2100	2563	2010	2014	3070	2307	2482	2656	2541	2976	2896	2303	2172	2504	2854	2311	2378	1966	1802	2219	2418	3218	2493	3280	2096	2003
8803	431	4.71667	168	0.341554	0.264065	0.793332	490	384	344	515	312	333	400	580	567	403	463	504	442	477	416	332	398	517	388	359	543	432	463	493	455	542	542	414	387	510	577	423	425	364	317	427	442	553	469	607	387	366
633	432	4.71833	58	0.0856738	0.11289	0.270579	3	141	282	508	145	226	362	454	453	472	311	702	588	2	3	362	531	2	343	3	611	308	513	337	403	372	2	370	512	653	415	206	215	3	222	408	304	2	353	458	346	374
998	432	4.71833	62	0.355433	0.788488	0.667012	174	3	118	171	105	164	146	157	229	131	183	179	115	157	129	131	165	166	115	2	204	3	159	185	2	157	201	174	3	171	2	75	151	146	134	178	180	3	144	2	131	136
1322	432	4.71833	68	0.521029	0.69951	0.576162	207	151	164	238	128	180	216	247	220	197	242	181	206	267	174	108	174	182	2	3	242	2	214	236	158	198	234	226	192	232	3	146	171	148	139	196	193	2	217	214	204	188
2347	432	4.71833	79	0.17351	0.817426	0.729793	520	773	2	1043	139	694	559	3	768	195	628	912	732	259	589	613	685	533	777	529	632	2	876	541	3	637	863	503	740	939	811	536	782	808	503	782	751	916	656	993	317	691
2421	432	4.71833	80	0.508486	0.752475	0.751286	177	192	129	238	122	154	148	178	176	165	188	183	149	225	154	3	185	193	2	3	188	132	187	160	2	3	194	197	152	187	2	3	185	141	154	180	176	2	151	243	132	158
6479	432	4.71833	134	0.308173	0.730389	0.612145	60	3	53	2	3	2	48	53	106	3	63	2	3	93	84	51	2	3	2	45	69	3	74	2	3	2	3	2	68	3	2	3	2	3	2	3	2	54	3	84	68	2
6733	432	4.71833	138	0.118945	0.208052	0.443465	241	244	200	280	168	156	229	321	300	204	272	263	225	275	218	169	225	231	2	3	304	214	252	240	2	232	262	248	220	222	317	196	233	181	150	255	247	324	235	3	197	188
8851	432	4.71833	169	0.525081	0.756135	0.780047	146	2	122	178	3	2	130	191	190	124	165	180	112	167	149	104	105	148	3	2	152	3	166	149	2	175	160	172	3	150	2	119	130	101	3	155	2	3	133	2	125	94
4696	433	4.72	110	0.341851	0.652882	1.03768	88	3	2	3	2	3	63	2	81	89	3	103	95	2	110	55	58	86	56	3	2	3	60	2	3	79	85	81	2	3	2	3	2	3	76	2	3	98	2	3	69	62
8978	433	4.72	171	0.721224	0.544794	0.657305	40	3	2	3	2	3	2	3	2	3	50	2	3	2	3	51	41	2	3	2	3	2	72	3	2	3	43	2	3	2	3	47	2	3	2	3	2	3	2	113	65	3
1079	434	4.72167	64	0.711255	0.50804	0.413373	2	3	2	3	2	3	60	117	2	103	3	100	81	97	2	3	62	2	3	2	3	2	83	3	2	3	82	2	3	63	140	2	3	2	60	3	2	91	3	2	3	2
6558	434	4.72167	135	0.327897	0.627347	0.942582	3	2	3	2	56	3	2	3	79	59	2	65	66	101	3	2	62	3	2	3	2	80	3	104	2	3	2	87	3	2	3	2	3	2	3	94	2	3	69	2	3	2
4632	435	4.72333	109	0.756673	0.539621	0.497244	2	3	2	3	65	2	79	3	100	2	3	2	75	119	86	52	84	3	2	3	90	2	68	3	2	3	61	81	91	89	2	3	2	3	47	78	2	3	2	76	3	2
8166	435	4.72333	158	0.182145	0.540868	0.553168	2	3	63	2	3	2	3	2	74	61	3	2	3	75	2	3	50	2	61	3	2	3	2	3	2	69	3	2	3	2	3	27	2	3	2	3	2	55	3	2	52	3
8614	435	4.72333	164	0.529911	0.561569	0.497791	2	45	3	2	3	2	3	61	85	75	2	74	51	86	3	2	3	2	3	2	64	3	2	3	2	49	3	60	2	3	2	3	66	43	2	3	2	3	2	64	48	3
723	436	4.725	59	0.246248	0.220789	1.10022	3	841	795	2	651	782	1125	1446	1497	3	1328	2	1225	1433	1026	850	1164	3	967	1013	1402	931	1016	1247	1167	1309	1565	1170	1129	2	1404	3	2	1061	784	1136	3	1595	1000	1686	1139	2
1499	438	4.72833	70	0.183804	0.278092	0.363455	3	616	2	3	2	478	3	2	3	2	3	2	3	2	397	460	3	2	3	2	3	368	2	3	429	2	3	2	3	2	3	2	430	343	306	3	2	3	2	3	2	374
6768	438	4.72833	139	0.314581	0.541365	0.759918	3	2	55	54	3	2	52	3	2	3	2	3	2	3	2	3	48	2	3	2	43	3	42	2	3	2	3	2	3	2	3	2	55	3	2	3	2	3	2	3	2	3
11138	443	4.73667	207	0.578973	0.608416	0.806644	255	333	201	245	186	215	177	212	229	208	226	226	189	239	183	163	204	211	206	2	214	161	198	224	185	221	231	246	193	210	227	217	198	188	215	201	216	3	203	2	178	205
7343	449	4.74667	147	1.66259	1.56836	1.62352	3	2	3	371	203	2	160	208	330	265	201	462	765	415	286	3	667	627	1010	149	654	224	2	197	320	3	854	2	211	3	2	3	2	3	2	198	3	2	3	2	3	2
5207	461	4.76667	117	1.25749	1.21153	1.23552	560	542	156	946	453	267	464	373	925	428	406	1185	1976	1074	854	156	1622	1270	2365	2	1581	378	193	382	546	330	2064	534	267	410	396	182	627	181	393	524	366	872	269	318	252	206
1041	463	4.77	63	0.11534	1.01988	0.825131	136	2	169	198	187	137	132	166	187	163	186	3	165	128	162	172	164	113	2	3	132	2	3	175	2	190	177	190	3	2	3	125	168	170	2	3	159	145	2	3	155	149
1674	463	4.77	72	0.187862	0.262105	0.227209	116	208	185	265	158	149	218	247	296	2	259	272	301	262	222	151	193	198	3	167	327	2	246	260	3	218	312	197	218	278	2	171	272	166	151	272	253	337	223	3	216	205
1773	463	4.77	73	0.839474	1.10981	1.04211	2887	2	3	2452	2013	2872	2647	2367	2731	2386	2937	3537	4393	3804	2	2020	4095	3368	5876	2504	4097	3	1975	3162	2	2457	4904	3	3292	2	2455	3	2	2833	3	2253	2303	2	2136	2512	2048	2294
1888	463	4.77	74	0.717418	0.50853	0.529705	188	3	2	3	192	240	162	191	174	2	177	275	328	245	273	170	312	248	3	2	280	3	191	223	2	170	353	176	3	181	176	142	268	193	144	161	202	243	2	3	170	181
3529	463	4.77	94	0.989026	0.711774	0.611066	311	341	322	355	296	309	278	347	318	250	368	301	300	249	336	265	342	301	3	264	272	254	308	317	374	346	358	357	280	316	357	333	364	258	233	273	286	349	349	343	265	305
5708	463	4.77	124	1.43141	1.01495	0.820478	383	417	382	383	325	338	314	370	367	297	386	386	336	330	383	289	368	359	256	3	378	339	344	442	470	417	407	337	291	358	406	355	374	326	262	317	381	406	398	468	311	365
333	464	4.77167	55	1.51702	1.07803	0.939408	1339	1465	1304	1334	1118	1236	1130	1263	1233	1077	1332	1247	1287	1252	1175	1089	1317	1253	1188	1028	1392	1136	1205	1312	1484	1312	1518	1321	1049	1301	1386	1190	1206	1282	1059	1210	1337	1493	1374	1552	1089	1342
3465	464	4.77167	93	1.00361	1.02838	0.90226	4845	5182	4781	4998	4379	4759	256	4960	4829	4149	5033	487	346	4594	4165	4066	4388	4464	3574	3690	4758	4269	4416	5191	5872	4962	5235	4949	4115	4752	5132	4604	4635	4500	4050	4462	4791	5347	5041	5670	4197	4810
3575	464	4.77167	95	1.54797	1.09897	0.928085	1647	1847	1568	1707	1437	1512	1387	1730	1590	1466	1730	1610	1526	1551	1474	1375	1500	1459	1454	1314	1647	1449	1521	1752	1867	1754	1749	1568	1369	1624	1763	1592	1547	1461	1339	1469	1610	1802	1727	1884	1425	1662
4017	464	4.77167	101	0.238331	0.551284	0.450397	112	3	81	172	105	2	97	3	104	95	156	149	164	117	171	2	156	3	2	3	144	2	132	122	3	2	156	160	3	2	3	118	145	2	123	68	114	160	156	3	103	2
4198	464	4.77167	103	1.35199	0.987987	0.811887	569	631	565	568	499	604	490	561	548	456	568	574	576	509	510	431	557	579	3	489	569	492	560	641	688	617	643	526	494	548	638	604	569	541	430	505	565	602	627	671	477	596
5318	464	4.77167	118	1.09355	1.08596	1.1532	2	3	2	98	3	2	3	2	71	3	2	108	195	3	100	2	168	105	3	2	138	43	3	2	3	2	198	3	2	3	2	3	2	3	2	38	3	2	3	2	3	2
5655	464	4.77167	123	1.72819	1.22668	1.06332	5021	5334	4968	4927	4278	4766	4329	5178	4994	3975	5007	5080	4581	4529	4213	4036	4735	4916	3801	3904	4873	4607	4771	5335	5695	5111	5546	4858	4020	4746	5328	4682	4785	4368	4009	4620	4978	5352	5225	5612	4205	4957
5747	464	4.77167	125	1.69919	1.20814	1.0052	1704	1846	1640	1650	1487	1645	1474	1743	1677	1357	1674	1662	1537	1536	1417	1315	1578	1616	1307	1292	1686	1568	1584	1806	1887	1773	1824	1643	1324	1647	1865	1566	1594	1492	1314	1525	1672	1809	1706	1838	1462	1663
5799	464	4.77167	126	0.104433	0.487328	0.39234	118	3	124	135	109	145	97	145	110	90	131	126	118	97	100	89	131	87	80	2	109	89	124	163	3	140	126	80	2	125	3	115	116	128	109	2	118	3	137	157	81	140
8662	464	4.77167	165	0.143073	0.21269	0.957704	219	230	169	211	177	212	172	235	197	147	208	212	199	170	195	173	225	186	2	3	177	2	197	232	3	214	199	177	133	159	222	211	206	188	175	166	208	217	217	2	167	208
1774	466	4.775	73	0.537055	0.46718	0.622413	3	2	3	3095	2	3	2299	2	3	2	2679	3	2	3148	3	2284	2	3	2	3	2	3	2	2538	3	2	3	2	2160	3	2380	2	3	2	3	2	3	2	3	2	252	3
4301	466	4.775	104	0.436458	0.355637	0.322994	2	61	3	2	3	2	3	2	3	2	3	2	3	2	67	40	3	2	3	2	3	2	3	2	52	3	2	3	2	3	2	3	54	2	3	2	3	60	2	3	2	73
5208	466	4.775	117	0.943193	0.733203	0.819512	3	666	2	518	3	436	2	3	2	3	517	2	3	2	203	3	2	3	2	3	2	377	3	2	3	2	3	329	2	146	459	3	2	3	2	536	3	2	336	261	3	2
3039	467	4.77667	87	0.287072	0.467701	0.485969	3	2	3	62	2	3	63	2	3	2	3	2	77	65	3	2	3	2	3	2	3	2	3	2	3	2	78	3	50	2	3	2	3	2	3	2	3	2	3	2	63	3
3191	469	4.78	89	0.75586	0.572772	0.780517	120	2	85	3	80	203	106	2	126	89	124	125	122	3	171	230	2	3	2	3	101	2	124	3	2	107	3	123	133	148	2	3	246	249	2	3	2	3	77	59	84	98
5849	472	4.785	127	0.0742675	0.17114	0.457662	2	3	2	45	3	2	64	3	2	75	3	2	56	3	89	2	60	3	2	3	2	46	3	84	2	3	63	68	2	3	2	3	2	83	64	3	74	2	59	3	2	3
7864	475	4.79	154	0.684046	0.742531	0.602578	59	2	58	65	3	2	48	62	3	2	57	3	65	2	3	2	61	3	2	3	48	2	3	93	2	3	68	63	2	66	3	2	3	2	3	53	2	3	78	2	55	3
908	504	4.83833	61	0.117883	0.476589	0.643182	151	3	103	2	3	2	235	3	2	3	2	3	2	3	2	217	198	267	3	2	3	2	3	215	345	2	3	2	3	2	3	2	3	2	3	2	294	3	2	3	2	3
4114	508	4.845	102	0.463631	0.419943	0.362459	2	38	3	2	80	87	72	3	2	3	109	2	75	75	3	2	3	163	2	3	2	78	137	3	2	3	109	145	2	3	2	190	58	82	3	2	195	3	2	3	127	2
3466	515	4.85667	93	0.637787	0.481935	1.19053	2	3	110	2	237	3	2	3	82	2	158	3	2	130	3	2	3	2	3	2	3	2	3	2	3	2	3	2	3	2	3	248	2	137	107	3	2	3	2	3	2	3
2348	518	4.86167	79	1.00562	0.724482	0.627234	162	60	184	2	3	2	221	3	2	3	2	3	147	2	100	3	2	3	2	3	2	490	173	3	2	3	178	2	3	190	2	3	2	3	2	3	2	3	2	241	208	3
2760	530	4.88167	84	0.694672	0.860001	0.73659	3	2	56	3	2	3	2	91	152	3	2	3	178	2	94	123	91	3	2	3	86	2	87	3	2	3	90	136	2	131	3	109	102	2	179	3	89	2	99	3	2	125
2943	530	4.88167	86	0.131001	1.13257	0.926535	3	2	3	2	3	2	3	2	3	2	62	3	2	3	2	105	3	104	2	3	2	3	2	3	40	90	2	3	2	3	2	87	109	3	118	71	52	2	55	3	97	39
3289	531	4.88333	90	0.978433	0.803251	0.64675	65	3	81	2	68	3	2	128	146	3	2	116	201	3	118	121	106	2	3	2	81	3	109	51	2	118	84	3	2	181	3	64	110	53	192	2	3	2	127	3	2	123
8257	531	4.88333	159	0.344561	1.10889	0.968683	2	3	2	3	2	3	2	3	2	3	42	2	51	3	2	3	2	3	2	3	2	54	3	2	3	2	3	2	3	62	2	3	60	2	71	3	2	3	2	3	2	55
9284	531	4.88333	175	0.783459	1.29142	1.20933	203	3	169	107	153	125	135	263	415	138	112	318	540	181	312	334	252	149	280	164	167	359	253	220	430	347	208	286	140	404	506	286	341	152	495	117	309	174	223	205	104	390
1675	532	4.885	72	0.897768	1.31734	1.18871	490	2	347	352	269	263	253	494	803	3	243	589	1108	421	606	776	497	499	486	424	425	659	551	361	839	703	464	572	381	900	888	526	790	350	939	324	634	405	510	2	354	830
1889	532	4.885	74	0.869266	1.45551	1.27631	1703	768	1454	2	1166	1034	984	1943	3318	1325	770	2441	4385	1671	2522	2782	2115	1206	1805	1540	1502	2785	2243	1457	3430	2561	1812	2281	1467	3639	3860	2290	3142	1301	4123	1134	2489	1492	1876	1345	884	3194
3192	532	4.885	89	0.815972	1.36966	1.17444	957	487	729	474	634	538	500	1104	1745	730	479	1203	2422	890	1354	1585	842	656	1047	872	873	1454	1176	759	1829	1366	811	1287	811	1951	2032	1127	1701	699	2204	632	1356	827	1090	701	459	1773
3348	532	4.885	91	0.37426	0.289746	0.41796	3	2	3	2	3	2	3	2	109	3	2	59	123	3	58	2	64	3	2	3	2	77	3	2	3	2	3	2	3	2	3	2	3	2	89	3	2	3	67	2	3	69
3839	532	4.885	99	0.257871	0.205312	0.956547	397	3	321	241	261	197	215	491	736	290	194	495	963	342	567	612	443	355	482	2	369	635	486	339	770	631	3	519	305	2	3	2	669	287	894	280	553	337	434	3	228	708
3922	532	4.885	100	0.711907	1.19078	0.970442	329	2	226	153	227	158	152	344	516	189	3	367	721	273	438	476	354	196	2	3	263	415	361	204	546	384	283	387	227	604	638	350	478	222	645	184	418	2	344	3	155	522
9194	532	4.885	174	0.803782	1.31648	1.18071	1764	850	1570	953	1209	1148	1022	2315	3580	1294	740	2801	4843	1764	2620	2878	2279	1386	2086	1592	1619	2975	2358	1694	4120	3140	1890	2261	1444	3726	4294	2447	3379	1375	4188	1091	2780	1521	2055	1503	921	3435
9360	532	4.885	176	0.0344727	0.689632	0.936013	87	30	2	3	2	3	47	107	147	2	3	112	198	69	2	123	114	3	93	2	72	118	96	3	182	140	79	105	2	141	3	117	143	2	190	75	122	73	76	3	41	139
258	533	4.88667	54	0.707211	0.576109	0.491201	2	3	2	3	2	3	2	3	135	2	3	2	163	3	2	123	57	3	81	2	3	2	3	61	2	3	2	3	2	114	3	2	3	2	129	3	2	3	76	2	3	109
443	533	4.88667	56	0.110155	0.832806	0.867035	117	3	82	90	79	2	58	153	240	3	2	128	323	3	182	210	181	127	2	3	120	2	180	144	260	226	122	182	3	253	2	183	214	112	323	122	162	3	139	134	96	243
724	533	4.88667	59	0.614312	1.24019	1.08439	3	958	684	1413	1827	1592	1590	2041	2500	2	1332	3	3423	1643	2073	2284	1769	1746	1413	1550	2040	2104	1572	1688	2511	2080	1695	2088	2477	2113	3043	2182	1234	1729	3036	2035	2	2060	1562	2123	2628	979
2118	533	4.88667	76	0.78183	0.978908	0.792975	3	2	78	3	2	3	2	125	131	3	2	123	241	3	100	138	2	207	3	2	92	3	2	118	3	2	115	101	194	186	178	209	3	2	3	84	2	3	103	2	126	160
4949	534	4.88833	114	0.124648	0.481839	0.41198	2	3	2	3	2	3	2	3	69	2	3	2	88	3	2	89	3	2	3	2	3	2	3	2	64	3	2	3	2	3	2	63	3	2	87	45	3	2	46	3	2	61
8167	534	4.88833	158	1.10653	1.2672	1.26401	104	2	110	3	66	2	3	148	224	88	2	130	285	68	162	170	114	78	176	59	104	176	119	121	185	200	103	153	3	219	224	139	185	88	263	2	126	95	134	3	48	163
7011	535	4.89	143	0.0310403	0.0956724	0.411297	89	99	3	2	3	2	3	2	3	2	3	2	3	2	51	3	2	3	2	3	61	2	3	2	3	2	3	104	2	76	3	2	3	2	69	3	2	3	2	3	2	71
41	541	4.9	51	0.780221	0.774166	0.816111	199	3	158	248	2	162	159	3	2	3	97	91	82	186	143	180	223	365	2	3	2	3	258	246	70	198	2	3	245	158	2	386	129	263	110	114	110	3	185	2	3	2
2004	544	4.905	75	0.0405282	1.05398	0.93268	855	3	1012	1984	1914	974	861	1300	816	733	2	899	1184	1531	900	1416	1530	3220	3	2	1423	1008	1405	1047	3	1649	1451	1161	2528	1642	1523	3095	1102	1376	980	1290	821	1809	1314	1596	1940	1209
173	546	4.90833	53	0.322501	0.265625	0.22347	171	2	3	85	81	2	3	105	89	2	3	125	127	2	3	162	72	195	2	3	2	3	2	140	3	102	2	3	2	108	3	173	69	2	3	2	63	3	2	104	129	63
537	548	4.91167	57	1.06026	1.07201	1.02586	510	395	434	541	549	477	493	458	464	287	356	441	447	478	400	291	394	665	3	474	541	473	421	533	2	487	559	733	540	449	583	698	559	449	505	517	321	572	561	740	716	531
1500	548	4.91167	70	0.341623	0.617001	0.607564	112	3	2	130	3	88	2	101	155	3	81	77	212	96	2	138	113	157	3	2	3	2	84	3	2	3	110	114	2	148	3	144	180	72	208	123	2	3	97	110	134	118
334	549	4.91333	55	0.0230035	1.14527	1.04957	234	3	182	230	145	134	169	194	309	104	143	214	488	166	188	267	193	277	2	144	219	3	193	190	2	307	185	219	251	366	399	296	319	128	331	203	326	189	230	268	255	377
634	549	4.91333	58	0.319426	1.16773	0.976301	481	3	278	623	398	390	291	394	714	285	189	2	1067	3	391	830	523	845	426	2	450	755	593	472	584	717	469	550	706	928	863	886	718	269	311	504	650	3	514	507	578	451
827	549	4.91333	60	0.371935	1.48806	1.19852	192	2	150	231	168	133	161	228	349	114	128	221	418	144	234	289	209	355	173	3	217	221	188	168	198	281	177	226	286	309	368	379	310	139	374	257	241	213	199	214	314	291
909	549	4.91333	61	0.887814	1.08102	0.935168	489	2	378	650	496	495	471	561	480	118	372	307	383	501	368	279	377	883	3	2	539	498	416	519	341	414	449	528	681	455	530	713	533	495	333	629	305	608	493	526	745	461
1589	549	4.91333	71	1.56163	1.58261	1.3889	277	156	229	297	309	270	266	259	247	134	215	210	276	243	152	175	225	354	3	2	306	208	177	240	254	302	333	379	340	250	340	426	332	283	240	297	201	366	327	438	403	288
1775	549	4.91333	73	0.092946	0.54056	0.499492	6034	2	3	9092	7142	5865	6084	8220	9613	4277	5257	7761	13405	6503	2	8688	7090	13124	5559	5483	8185	3	6970	6942	2	8145	6716	3	9764	2	12195	3	2	6258	3	7582	7706	2	5746	8573	9880	9918
2852	549	4.91333	85	0.666906	1.23615	1.03658	407	271	286	476	422	325	380	469	376	146	303	226	351	362	256	206	384	686	175	349	454	357	309	408	308	425	404	522	558	351	491	730	482	355	322	439	301	506	367	592	591	378
4018	549	4.91333	101	0.735007	0.929898	0.974257	425	285	332	604	471	325	423	546	400	147	342	226	358	390	219	224	437	902	3	2	514	391	367	413	3	422	411	479	600	439	486	866	468	386	252	476	351	548	438	625	690	383
4199	549	4.91333	103	0.335046	0.833043	0.817903	600	373	515	837	654	555	585	696	612	212	473	366	486	581	339	363	682	1346	2	533	764	606	505	684	3	639	587	739	889	600	785	1207	684	613	372	639	490	790	533	870	1000	547
4391	549	4.91333	105	0.346712	0.245631	0.919294	113	97	107	154	118	113	120	126	138	3	2	3	137	95	2	3	131	242	2	3	146	2	3	139	2	3	140	2	176	112	3	246	153	2	3	159	2	160	128	3	186	110
5112	549	4.91333	116	0.393251	1.1854	0.967689	321	2	268	422	333	303	308	415	356	109	279	179	279	288	191	220	322	711	3	281	398	260	286	374	269	402	294	401	477	327	451	700	388	345	237	414	281	432	318	462	517	293
5209	549	4.91333	117	0.242747	0.816276	0.719427	590	3	448	729	532	362	527	640	637	161	426	328	555	564	361	383	636	1117	2	3	735	391	477	644	2	630	574	640	809	542	761	1026	582	474	284	589	397	607	483	755	809	503
6186	549	4.91333	131	0.551554	1.03825	0.892603	742	475	574	1051	823	688	773	952	777	282	578	486	635	754	507	469	826	1588	2	587	1005	757	615	861	582	798	776	917	1143	691	1003	1530	878	767	537	867	660	946	744	1122	1236	742
6290	549	4.91333	132	0.53754	1.00644	0.888968	185	2	158	236	3	161	162	248	169	90	116	2	139	153	92	101	180	378	3	2	198	3	130	198	2	168	169	192	257	168	259	344	232	175	3	195	164	214	185	277	299	173
6378	549	4.91333	133	0.549172	0.876749	0.758972	853	605	608	1121	843	711	766	1039	883	393	660	525	737	857	542	467	872	1638	2	676	1043	762	648	885	665	891	840	984	1146	784	1062	1507	896	766	499	961	684	1028	750	1169	1239	741
7454	549	4.91333	148	0.325615	1.01036	0.83857	1328	1072	1136	2072	1605	1397	1391	1958	1475	610	1136	907	1207	1370	930	992	1632	3230	695	1305	1937	1533	1262	1698	1246	1555	1389	1797	2270	1483	1944	3064	1689	1497	949	1702	1311	1870	1322	2199	2413	1418
7552	549	4.91333	149	0.439088	1.11663	0.958652	706	553	623	1087	892	745	700	1019	781	312	577	489	635	737	499	545	863	1674	3	676	990	781	630	901	721	857	757	925	1185	767	1114	1649	938	835	554	890	672	1025	728	1147	1236	770
7648	549	4.91333	150	1.22008	0.964507	0.893258	105	2	77	126	80	77	86	94	3	2	64	3	2	3	2	3	82	218	2	3	2	3	82	114	2	102	87	3	2	103	3	179	108	2	94	114	102	3	80	148	149	97
7712	549	4.91333	151	0.121261	0.516912	0.4445	285	299	215	403	112	171	192	168	114	140	244	172	205	195	130	136	212	241	3	174	207	243	153	213	302	315	456	417	212	213	363	315	307	173	226	179	142	2	162	216	197	177
8547	549	4.91333	163	0.0660235	0.469582	0.680903	65	3	72	2	58	3	57	94	2	3	2	3	69	63	2	3	67	151	2	3	67	2	3	2	3	2	3	65	2	3	2	155	86	75	81	73	3	2	66	117	111	3
9419	549	4.91333	177	0.455505	1.05739	0.91455	652	531	533	913	709	666	655	906	662	272	499	372	560	584	398	406	726	1389	337	558	861	695	580	747	559	691	664	763	964	649	894	1365	831	671	456	773	592	845	622	978	1063	650
9519	549	4.91333	179	0.194923	0.519079	0.635968	75	2	3	2	3	2	58	81	3	2	3	79	2	63	3	2	3	2	3	2	59	3	60	2	3	2	37	3	84	2	3	95	87	2	3	67	2	3	2	3	95	60
1159	550	4.915	66	0.346935	0.998115	0.841699	2955	2370	2272	4434	3732	3253	3013	3893	3099	1189	2376	1977	2559	2941	2083	2110	3395	7017	1630	2725	3987	3584	2966	3433	2494	3301	3174	3733	4631	3080	4138	6719	3720	3274	2102	3606	2679	4142	2934	4208	5230	3126
1244	550	4.915	67	0.459761	1.10362	0.948536	342	3	263	450	361	278	305	373	322	117	249	217	236	319	217	205	333	714	2	254	358	339	332	382	3	361	302	350	462	354	432	679	398	363	193	383	302	471	296	486	517	315
2491	550	4.915	81	0.0225223	0.786386	0.677412	719	537	565	923	801	794	687	936	727	299	523	450	637	690	459	440	770	1690	280	593	888	799	678	842	609	811	763	845	1015	758	968	1636	927	652	438	827	659	964	637	972	1193	3
2583	550	4.915	82	0.760769	0.597086	0.536687	92	3	2	3	2	3	59	2	3	2	3	2	3	71	2	3	48	129	2	3	2	3	2	3	2	3	2	3	2	3	2	155	3	2	3	86	2	3	89	120	100	2
3040	550	4.915	87	0.61823	0.983526	0.914441	224	2	210	353	269	257	249	285	233	90	175	115	190	247	154	166	289	507	3	2	293	244	159	264	3	255	251	299	383	252	328	522	267	231	106	325	162	318	237	376	393	259
4868	550	4.915	113	0.26461	0.425933	0.392987	83	3	2	3	2	3	2	3	2	3	2	3	2	3	2	3	34	103	2	3	2	3	47	2	3	2	3	2	3	2	44	96	3	2	3	2	3	2	3	2	81	3
5023	550	4.915	115	0.832565	1.23883	1.1964	2915	2308	2456	7274	3629	3052	3074	4147	3232	1190	2475	1928	2650	2936	1980	2057	3483	6789	2	3	4196	3445	2759	3615	2551	3385	3193	3752	6810	3168	7564	7065	3807	3335	2049	6589	2821	4005	2967	6914	5225	3113
6559	550	4.915	135	0.138401	0.125702	0.244601	3	2	82	95	3	2	76	3	2	3	2	3	75	2	3	2	68	132	3	2	3	50	2	130	3	2	3	2	3	2	3	2	114	68	3	102	2	3	2	3	2	3
7344	550	4.915	147	0.308514	1.04859	0.883832	9501	8095	8045	14866	12051	10166	10183	13983	10895	4188	8155	6219	8655	10043	7056	7161	11558	22218	5632	9595	13596	11000	8918	12182	8810	11483	10307	12744	16192	10717	14542	21232	12566	11032	7055	12423	9346	13204	9481	15404	16870	10179
10974	550	4.915	205	0.220001	0.795452	0.640425	168	3	2	160	157	153	131	195	138	3	108	2	141	132	3	88	163	344	2	125	191	176	122	192	3	199	148	140	223	161	2	351	225	130	98	156	131	3	149	251	258	149
9477	551	4.91667	178	0.306709	0.457561	0.817147	115	78	81	127	112	81	102	135	101	72	95	77	2	90	3	2	97	212	3	59	122	2	3	102	68	109	89	127	151	90	2	209	151	96	78	112	74	3	92	153	165	96
5319	552	4.91833	118	0.0830086	0.122866	0.163965	3	2	67	3	2	3	54	80	2	3	2	3	2	3	2	3	60	133	2	3	63	2	3	2	3	2	3	2	3	2	3	146	2	3	2	78	3	2	64	3	95	2
108	553	4.92	52	0.182259	0.136694	0.14759	198	3	2	640	574	218	168	392	492	3	151	2	141	175	3	236	417	946	2	3	453	2	491	716	3	292	2	396	641	416	3	2	3	632	2	492	3	396	383	2	459	310
4302	553	4.92	104	0.699253	0.793833	0.645951	3	2	3	2	3	2	3	2	76	3	2	70	83	3	2	25	72	136	3	2	68	3	2	3	2	3	68	2	3	80	2	151	81	3	2	3	2	110	3	2	119	3
5405	553	4.92	119	0.423101	0.571571	0.969575	3	2	3	140	101	95	2	149	3	2	3	2	133	117	3	79	119	221	2	117	133	100	111	135	94	154	124	151	3	2	3	253	129	98	67	158	2	137	131	3	193	111
8710	553	4.92	166	0.01812	1.25331	1.01192	3	2	3	2	3	2	3	2	3	2	33	3	2	3	2	3	2	3	2	3	2	3	2	3	2	3	82	70	2	3	78	80	72	2	3	2	3	61	2	3	2	3
11139	564	4.93833	207	0.480295	0.682118	0.817663	631	1100	806	414	502	482	528	498	468	626	603	551	582	506	453	426	527	484	385	449	488	478	521	713	635	667	436	470	533	472	495	464	492	416	725	404	532	740	436	397	388	575
3576	574	4.955	95	0.408924	0.902896	1.24359	145	3	89	127	2	3	2	3	2	3	2	48	3	2	3	2	3	193	2	3	2	3	2	3	2	3	103	2	110	3	105	247	72	110	2	3	2	3	2	3	85	75
1042	581	4.96667	63	1.74757	1.26724	1.02831	817	949	820	838	716	818	688	867	783	641	832	693	755	783	704	663	829	842	589	747	788	779	670	844	892	814	843	832	726	825	860	737	846	756	733	815	810	964	891	925	745	825
1080	581	4.96667	64	1.19267	1.00007	0.890452	393	447	358	392	310	385	293	362	303	309	367	356	331	422	397	326	355	396	3	2	347	372	355	482	352	401	430	383	321	380	389	347	348	370	530	370	384	408	373	387	316	388
4592	581	4.96667	108	0.0309359	0.288141	0.233054	233	2	186	229	195	219	202	225	203	150	212	173	198	187	215	134	233	244	3	2	216	208	195	236	3	249	273	225	2	190	216	192	203	163	172	182	243	3	220	2	192	212
9807	581	4.96667	185	0.479508	0.558101	0.562872	152	2	170	128	161	191	141	245	183	86	106	147	152	164	145	129	177	214	3	2	183	3	142	188	191	199	186	173	2	173	3	155	157	136	123	144	171	195	152	2	162	174
1405	582	4.96833	69	1.80386	1.29335	1.04125	3399	3862	3086	3433	3024	3195	2840	3279	3034	2673	3423	2950	3114	3128	2911	2860	3183	3323	2480	3161	3290	2900	2860	3525	3341	3304	3685	3566	2898	3399	3288	3166	3331	3151	2801	3517	3292	3819	3478	3577	2939	3451
2286	582	4.96833	78	1.25981	0.909258	0.751053	709	2983	2685	748	1691	1547	1917	2765	1940	2472	2133	2972	2452	3032	2586	1926	1975	2217	2048	1174	1803	1660	2763	1918	2487	2691	1469	1096	1848	1779	2086	1883	1813	1097	3926	1403	1292	2116	1480	1985	1493	658
4532	582	4.96833	107	1.81537	1.29244	1.16218	3062	3139	2870	2934	2733	2917	2611	2931	2986	2178	2885	2892	2895	2721	2513	2457	2955	3238	2226	2664	2932	2741	2722	3310	3358	3333	3331	3041	2382	2939	3065	2995	3002	2679	2352	2845	3058	3402	3242	3321	2715	3032
4697	582	4.96833	110	1.71546	1.21567	1.08098	1932	2152	1803	1949	1687	1831	1655	1917	1856	1506	1923	1809	1811	1747	1653	1651	1884	2027	1448	1731	1870	1710	1647	2084	2070	2096	2141	1996	1530	1878	1955	1847	1892	1735	1509	1847	1948	2172	2032	2082	1699	1972
9754	582	4.96833	184	1.86949	1.34303	1.16361	1687	1744	1603	1582	1483	1608	1431	1715	1621	1230	1507	1596	1589	1492	1354	1291	1645	1772	1269	1408	1656	1546	1472	1837	1782	1868	1872	1572	1355	1583	1726	1684	1693	1436	1289	1603	1714	1824	1815	1900	1506	1702
9917	582	4.96833	187	0.677963	1.33343	1.07524	171	144	148	124	139	149	128	176	148	142	146	98	125	128	134	105	132	147	88	144	165	97	118	150	2	143	156	141	3	133	165	2	135	105	73	126	171	149	141	109	136	157
10589	582	4.96833	199	1.72801	1.23426	1.09357	2064	2147	2018	1974	1851	1987	1839	2180	2009	1466	1889	2042	1965	1816	1727	1526	2088	2341	1510	1634	2031	1862	1875	2402	2267	2438	2301	1935	1609	1889	2163	2114	2108	1814	1608	1964	2136	2301	2291	2366	1832	2090
9854	586	4.975	186	0.360901	0.555951	0.523105	2	3	89	2	74	76	3	97	59	2	3	2	53	3	2	3	67	80	2	33	79	3	2	88	52	3	90	2	27	3	2	68	3	2	3	48	66	91	2	3	2	61
9478	595	4.99	178	0.190661	0.202866	0.652211	2	105	97	3	2	3	77	101	67	2	94	3	2	92	3	2	44	3	2	49	3	2	3	2	3	92	2	49	3	52	2	3	75	47	97	2	3	2	3	64	59	36
12525	595	4.99	234	1.13354	0.947304	0.762659	2	144	115	3	2	3	75	133	94	96	70	104	99	116	91	49	65	2	3	2	59	3	96	62	140	2	79	48	3	72	2	76	85	3	131	2	3	2	3	2	55	3
725	597	4.99333	59	1.12522	0.81594	0.737085	3	52796	40537	35196	34180	36044	37787	42420	36144	34440	40217	40838	41416	41526	39647	33198	40339	36356	45080	33644	38271	33801	40432	36393	46173	44159	36356	29000	32643	35741	38986	34770	41175	28192	42591	33197	28161	42106	34520	36279	32444	2
8979	597	4.99333	171	0.0234309	0.93356	0.752538	64	2	71	3	2	3	56	2	3	2	59	75	3	2	3	2	36	3	2	33	3	2	74	3	2	85	3	2	3	2	3	2	3	2	3	2	3	2	3	2	3	2
2349	600	4.99833	79	0.101097	0.260823	0.440178	739	1102	1255	837	690	518	429	1015	766	1189	1094	376	285	1327	1090	2	3	234	1427	977	2	634	663	992	988	1298	563	456	928	669	1677	525	307	650	1658	533	793	823	541	1258	3	486
4633	600	4.99833	109	1.27488	1.12441	0.95297	134	146	152	3	101	2	80	135	98	165	3	126	130	159	142	105	102	126	70	66	89	2	142	3	2	137	77	3	88	87	2	103	3	65	187	2	78	3	82	93	84	2
12787	600	4.99833	242	0.528669	0.548852	0.442141	2	105	3	2	3	2	3	2	56	60	64	101	3	121	2	3	63	2	3	2	3	2	75	3	50	2	3	2	3	2	3	2	3	2	123	3	2	3	2	3	62	2
42	601	5	51	0.914811	1.01741	0.820037	11552	14023	11418	9643	9157	9732	9715	12027	9814	9411	10486	12006	10864	10565	10080	8389	11000	10559	12314	9507	9862	9636	11413	10173	13328	12258	8905	7808	8565	9764	11060	9613	11121	7916	10578	8677	8472	11334	8650	10219	8625	5005
109	601	5	52	0.357752	0.747704	0.743001	16158	18922	15630	13441	12874	13784	13350	16498	14226	12532	14510	16018	578	14292	14197	11519	15248	14705	18305	13729	14069	12619	15334	14198	3	16893	12571	576	12096	13694	15719	12726	15481	11175	2	12418	12388	16018	12226	14047	11928	7097
174	601	5	53	1.15565	1.10149	0.888406	3860	4891	3859	3368	3126	3274	3305	4087	3305	3339	3725	4236	3916	3961	3757	3092	3638	3652	4349	3306	3412	3230	3807	3404	4577	4257	3025	2663	3072	3326	3799	3338	3739	2612	4130	3072	2817	3937	3023	3452	3022	1638
335	601	5	55	1.03417	1.07844	0.883085	20202	25147	19986	17171	16293	17481	17830	20472	17481	16798	18875	20639	19910	19776	18764	15833	19053	18246	21603	16237	18441	16375	19528	17569	22652	21250	17337	13846	15403	17265	18848	17290	20231	13624	20571	15671	14641	20131	16499	17533	15459	8712
444	601	5	56	1.1896	1.13258	0.920036	3452	4454	3514	2956	2733	2822	2987	3582	2926	3013	3281	3587	3484	3568	3456	2773	3252	3110	3717	2747	3125	2793	3416	3051	3895	3810	2862	2236	2679	2909	3130	2968	3357	2229	3951	2615	2369	3395	2690	2982	2626	1393
538	601	5	57	1.13884	1.14419	0.935095	6394	8154	6394	5492	5031	5411	5688	6482	5426	5337	6022	6570	6394	6492	6171	5156	6091	5812	6833	5304	5746	5231	6255	5452	7061	6770	5374	4355	4852	5502	5944	5396	6327	4214	6846	4985	4524	6298	5182	5476	4943	2753
635	601	5	58	1.1882	1.21962	1.00581	15185	18599	14382	12853	12075	12935	12979	14973	12481	12308	14077	14871	14454	14144	13777	11734	13869	13426	15816	12198	13530	12008	14154	12884	16298	15538	12515	10464	11485	12878	13505	12403	14855	9887	15001	11578	10744	13086	12030	12538	11378	6541
828	601	5	60	1.14157	1.11696	0.923702	5485	6915	5459	4680	4389	4542	4802	5456	4637	4669	5188	5633	5505	5553	5081	4453	5299	4977	5852	4296	5005	4322	5264	4736	5935	5877	4620	3632	4246	4661	5066	4645	5469	3635	5870	4244	3923	5383	4555	4555	4331	2269
910	601	5	61	1.11103	1.14735	0.947138	12632	15836	12138	10917	10320	10804	11171	12544	10651	10467	12007	12648	12464	12507	11875	10113	11896	11385	13570	10273	11580	10079	11936	10730	13839	13039	10873	8811	9823	10929	11537	10575	12645	8534	12850	9914	9042	12327	10518	10695	9869	5687
999	601	5	62	1.03563	1.03561	0.881938	1176	1580	1263	1076	954	949	1036	1275	1037	1115	1148	1342	1239	1352	1218	980	1079	1122	1168	828	1042	957	1273	1079	1280	1312	937	706	916	1002	1122	1037	1094	729	1541	878	839	1185	953	1059	915	449
1108	601	5	65	0.964284	0.807142	0.65148	273	299	499	274	236	232	269	496	251	333	271	432	359	376	401	3	339	319	453	2	276	274	454	274	422	438	200	158	211	253	443	253	311	149	386	162	267	3	161	322	259	2
1160	601	5	66	1.05789	1.12922	0.953277	102389	126670	106004	83360	81443	82999	93559	106269	86865	87831	95804	109720	102821	102339	94423	77558	102771	91514	98203	70607	90207	80609	102137	85909	112857	106843	83221	61954	79070	84115	94817	86481	100854	60530	106673	73982	68445	100574	77352	86376	76787	38138
1245	601	5	67	1.12043	1.15657	0.977115	11220	13689	11560	9187	8869	8909	10175	11604	9438	9551	10469	12206	11411	11396	10517	8409	11283	9958	10433	7628	9833	8808	11185	9293	12273	11740	8916	6585	8599	9217	10223	9444	10917	6508	11940	7908	7278	10862	8438	9273	8375	3904
1323	601	5	68	1.26644	1.10599	0.933367	954	1380	1136	840	752	777	921	1176	891	1034	1004	1258	1095	1251	1146	833	932	989	986	621	845	804	1119	836	1105	1193	681	566	842	817	964	875	906	561	1495	687	666	985	744	870	748	272
1501	601	5	70	1.18737	1.15443	0.972465	3333	4207	3438	2961	2657	2719	2937	3392	2816	2988	3286	3504	3387	3613	3240	2785	3231	3080	3353	2467	2964	2680	3317	2874	3724	3429	2649	2116	2695	2830	3094	2738	3206	2105	3901	2589	2290	3387	2584	2858	2501	1283
1590	601	5	71	1.2544	1.19662	1.02105	6127	7803	6078	5180	4762	5009	5485	6201	5155	5505	5883	6390	6219	6550	6001	5132	5848	5431	6093	4364	5476	4740	5977	5106	6573	6334	4924	3738	4875	5121	5574	5104	6025	3839	6889	4619	4024	6124	4698	5013	4650	2333
1676	601	5	72	1.19704	1.16868	0.974602	23243	29838	23952	19268	18908	19015	21227	24281	20425	21347	22412	25043	23822	24525	23463	20312	22290	21548	23371	15668	20793	18780	23455	19974	25957	24473	18954	13825	18261	19469	21634	20044	22524	14171	26834	17573	14928	23659	17897	20322	17717	8119
1776	601	5	73	1.11537	1.07968	0.965488	1136277	1475189	1254238	943434	916413	901130	1053460	1285641	1030455	1123303	1109128	1332515	1200218	1225244	1185611	1004508	1092483	1083265	1126253	683107	983172	932630	1248406	991233	1284839	1254766	867375	3	910369	926726	1100823	990404	1032518	657885	1368364	854965	688607	1125023	817686	1036951	846026	326501
1890	601	5	74	1.16193	1.14082	0.961455	112483	146012	124638	89350	89892	86036	105065	126459	99956	109889	108972	130579	119869	121536	117395	97671	108738	104511	104673	64094	96458	89374	121462	95073	127436	121730	85233	58726	89790	92174	106177	98698	104537	61584	136159	82335	65236	114974	79726	98579	83513	30332
2005	601	5	75	1.15603	1.16441	0.983727	136658	175781	141931	114301	109092	108530	124340	146047	118376	126223	132405	147541	140518	140661	136890	117775	129867	124093	134579	88019	118107	108502	138154	115838	151735	143734	106426	78540	107891	114384	128751	117036	128503	80213	152976	104528	85097	138352	100245	119728	101690	43750
2119	601	5	76	1.20397	1.14562	0.985658	8829	11581	9654	7631	7073	6933	8154	9727	7804	8387	8599	10123	9420	9896	9141	7736	8621	8306	8458	5465	7692	6898	9193	7520	9848	9627	6830	5009	7244	7446	8076	7748	8296	5003	11424	6564	5539	8805	6655	7620	6774	2699
2944	601	5	86	1.24959	1.09455	0.927924	2793	3994	3356	2499	2279	2227	2679	3425	2583	3121	2910	3713	3205	3696	3283	2597	2704	2848	2691	1759	2514	2247	3450	2534	3126	3381	2186	1564	2429	2306	2657	2545	2594	1601	4744	2042	1776	2890	2148	2440	2147	778
3041	601	5	87	1.2311	1.19993	1.02838	10650	13832	10710	9120	8493	8616	9742	10932	8959	9546	10364	11372	11019	11563	10485	8846	10269	9757	10449	7461	9625	8215	10639	8970	11203	11179	8749	6554	8528	8850	9370	9025	10347	6471	12777	8047	7081	10249	8444	8795	8073	4008
3121	601	5	88	1.14001	1.15171	0.997261	35478	43599	35807	28581	27995	28333	33142	35746	29354	30097	33495	37293	36009	36878	33315	27242	35576	31680	32981	22382	31878	26737	34516	29568	37359	37139	29282	20069	27425	28660	31178	29760	35676	19889	39331	25167	23502	33129	27283	28232	26534	12677
3193	601	5	89	0.381341	0.596576	0.702835	5020	6380	5111	4251	4032	4103	4635	5193	4245	4444	4862	5392	5273	5523	4937	4014	2	4601	4875	3459	4474	3852	5071	4345	5368	5302	3948	2997	3937	4027	4435	4221	4962	3012	5932	3782	3326	4694	3970	4129	3866	1785
3290	601	5	90	1.27867	1.09555	0.90448	583	871	681	541	481	481	563	742	553	657	604	810	669	803	688	524	582	638	634	368	519	514	731	546	725	708	467	348	544	531	599	517	548	328	972	397	397	642	461	516	438	156
3349	601	5	91	0.354027	0.330568	0.298189	419	618	436	370	347	330	324	443	364	422	370	476	432	527	449	309	383	397	419	336	2	319	476	389	466	482	415	371	330	370	350	371	386	325	568	364	307	408	412	403	344	377
3530	601	5	94	1.07339	1.09853	0.906691	1641	2080	1700	1359	1328	1338	1486	1663	1411	1338	1555	1803	1657	1717	1604	1226	1691	1567	1593	1180	1488	1333	1690	1424	1741	1853	1332	963	1241	1344	1489	1389	1750	938	1789	1165	1163	1540	1331	1434	1263	580
3840	601	5	99	0.999972	1.17465	1.01228	971	1241	977	805	763	751	819	994	806	848	903	927	916	1015	911	778	891	897	896	675	876	747	961	821	999	993	401	566	746	796	885	524	922	506	1108	706	649	968	683	760	719	349
4019	601	5	101	1.18733	1.1992	1.0392	11515	14426	11144	9584	9090	9387	10444	11210	9418	9473	11021	11497	11465	11854	10815	9023	11307	10298	11054	7939	10430	8794	10760	9537	11943	11722	9605	6892	9031	9347	10062	9559	11682	6876	12130	8370	7870	10648	9030	9147	8818	4368
4115	601	5	102	1.15442	1.17323	1.01306	8731	10874	8679	7122	6843	6973	8215	8565	7077	7231	8202	9001	8918	9093	8198	6753	8822	7783	8023	5746	7849	6601	8550	7176	9220	9078	7234	4985	6842	7066	7484	7438	8780	4910	9422	6143	5802	8092	6724	6787	6568	3176
4200	601	5	103	1.15667	1.18367	1.01176	6676	8532	6411	5904	5335	5620	5966	6359	5589	5607	6562	6653	6708	6892	6358	5437	6492	6006	6687	5069	6105	5148	6241	5695	7154	6861	5667	4360	5324	5689	5918	5583	6746	4285	7022	5136	4709	6460	5390	5529	5185	2801
4303	601	5	104	1.23713	1.19872	1.04076	1218	1613	1210	1105	969	981	1059	1244	1027	1082	1214	1269	1249	1365	1195	1026	1148	1128	1167	889	1112	967	1228	1029	1294	1215	1019	717	997	1042	1141	1033	1152	748	1408	905	819	1187	955	1033	939	484
4392	601	5	105	1.07292	1.12414	0.973829	2945	3809	2799	2609	2353	2489	2574	2839	2436	2400	2814	2891	2911	2986	2877	2405	2850	2618	2886	2197	2633	2287	2742	2528	3167	2979	2471	1887	2358	2479	2625	2505	2947	1836	3060	2244	2062	2836	2438	2404	2289	1276
4483	601	5	106	0.853468	1.01841	0.870396	412	582	455	367	349	339	381	427	380	414	403	461	413	491	445	328	395	371	404	269	380	339	447	334	509	440	368	242	352	372	371	363	368	233	514	311	303	441	325	347	337	146
4869	601	5	113	1.19304	1.198	0.994455	904	1156	817	759	711	739	764	908	737	827	867	917	883	951	883	774	813	802	886	659	769	717	851	727	983	939	697	567	713	753	753	720	844	589	1009	682	600	856	698	765	682	355
4950	601	5	114	0.595532	0.614088	0.714124	255	361	307	213	181	211	244	298	209	262	301	268	274	325	276	234	235	267	3	2	235	211	291	216	299	280	204	157	208	209	233	225	245	151	365	175	144	306	194	3	205	76
5022	601	5	115	1.36601	1.43018	1.15606	8414	11047	8192	4388	6638	6681	7456	8338	7162	7615	8311	8473	8373	8847	8387	7490	7937	7423	8455	5890	7489	6491	8040	7049	9006	8603	6738	5173	4785	7062	4311	6660	8115	5278	9456	3769	5479	8203	6557	4443	6338	3057
5113	601	5	116	1.22456	1.16949	0.978147	4535	5874	4803	3826	3600	3580	4110	4818	3973	4315	4382	4947	4705	4961	4733	4207	4389	4147	4393	2872	4013	3516	4716	3828	5052	4904	3628	2543	3647	3740	4117	3912	4332	2676	5528	3417	2826	4579	3437	3897	3466	1460
5210	601	5	117	1.26102	1.18831	1.00595	652640	867364	753141	518945	518925	486183	638035	751268	579369	675633	634019	797211	711715	758952	732617	591321	648501	617570	592059	333114	571231	500064	745606	547791	711289	733463	495334	310230	521129	519580	583954	578651	613145	341493	897243	455896	356802	644040	457708	553426	478189	163046
5320	601	5	118	1.27491	1.20153	1.03285	82618	110043	97412	65076	64902	59194	82210	96077	72402	86422	80529	102245	92463	98993	94216	74144	83828	77251	70242	38450	71834	60906	94950	67497	88037	92679	60991	36567	66272	65420	72526	73020	76819	40451	116108	55617	42576	80179	55965	68182	60098	18169
5406	601	5	119	1.28004	1.22027	1.05518	35333	46398	40069	27573	27627	25331	34604	39740	30193	35094	33794	42185	39102	41119	39152	31107	35473	32539	29561	16968	30654	25328	39024	28483	36464	38758	26435	15707	27734	27421	30479	30488	32999	17170	47815	23603	18352	33248	24266	28577	25627	7862
5491	601	5	120	1.30072	1.1675	1.00386	2897	4010	3423	2477	2399	2165	2858	3540	2597	3154	2880	3773	3448	3843	3385	2700	2912	2892	2550	1615	2532	2227	3454	2467	3216	3349	2193	1385	2420	2387	2656	2651	2720	1536	4573	1957	1614	2916	2140	2552	2167	688
5550	601	5	121	1.28614	1.05625	0.889266	1352	1977	1718	1182	1153	1051	1374	1813	1260	1596	1401	1954	1612	1996	1712	1303	1360	1482	1366	818	1193	1106	1827	1286	1565	1692	1058	744	1246	1168	1387	1318	1252	766	2529	971	814	1471	1060	1239	1063	322
5988	601	5	129	1.28477	1.23026	1.06421	9272	11928	9856	7513	7389	7051	9026	9827	7846	8615	8995	10186	9965	10513	9514	7712	9592	8435	8280	5499	8367	6914	9566	7653	9610	10032	7487	4805	7476	7418	7974	7922	9206	5052	11511	6470	5637	8691	6873	7454	7010	2865
6092	601	5	130	0.621605	0.840888	0.820608	2057	3156	2507	2745	2327	1974	2072	2695	2059	2232	2066	2717	2432	2765	2468	1970	2245	4358	2005	1789	2721	2128	2536	2338	2328	2503	2012	2383	2935	1918	2735	4236	2409	2485	3386	2336	1755	2518	1900	2944	3362	1994
6187	601	5	131	1.31816	1.28095	1.10926	22034	28635	22078	18244	17342	17421	20675	22246	18221	19563	21480	23072	22813	23848	22096	18456	21818	19660	20820	14294	19772	16285	21540	18055	22524	22923	18101	12412	17413	17820	18852	18347	21709	12649	25916	15853	13735	20434	16648	17263	16563	7636
6291	601	5	132	1.32417	1.20589	1.04451	4241	5735	4661	3617	3358	3266	4058	4665	3654	4233	4262	4984	4717	5265	4650	3742	4224	3918	3896	2661	3822	3241	4580	3621	4460	4611	3397	2344	3529	3511	3705	3755	4140	2429	5914	3049	2598	4133	3244	3541	3206	1300
6379	601	5	133	1.31985	1.27716	1.10113	37844	49658	38113	32036	30050	29960	35547	38393	31489	34138	37589	39862	38849	40968	38345	32129	37474	33827	36752	25234	34151	28299	37300	31160	39297	39655	31450	21696	30397	31175	32749	31803	37470	22206	44320	27853	23842	35662	29238	30264	28327	13338
6480	601	5	134	1.88986	1.52273	1.28705	5844	7943	6254	5037	4636	4560	5528	6257	5049	5525	5744	6563	6250	6968	6325	5095	5850	5298	5527	3888	5200	4499	6214	4851	6206	6284	4849	3320	4777	4777	5087	5067	5747	3905	7803	4186	3678	5608	101	3	4475	1926
6560	601	5	135	1.27168	1.15727	0.986599	3725	5103	4118	3169	2958	2868	3506	4162	3247	3717	3651	4340	4097	4669	4092	3251	3741	3534	3541	2367	3312	2901	4034	3197	4139	4125	2944	2058	3073	3041	3313	3308	3628	2140	5272	2710	2325	3690	2871	3193	2785	1174
6769	601	5	139	0.90984	1.03812	1.10993	154	227	225	144	129	117	152	216	152	164	149	238	177	251	199	130	135	148	2	97	138	3	226	163	2	193	128	3	140	138	2	139	142	89	266	119	86	176	99	3	130	2
6862	601	5	141	0.612834	0.901478	0.880026	125	220	180	109	91	89	137	166	124	161	139	191	146	195	153	130	133	163	3	2	103	126	220	139	3	158	2	3	2	125	3	139	116	81	243	106	82	155	93	2	103	3
6925	601	5	142	1.34054	1.0508	0.859185	116	3	195	2	110	102	120	170	124	140	140	179	139	213	161	108	144	138	3	123	126	117	194	133	2	189	111	3	2	107	127	131	125	3	230	2	3	160	96	2	83	31
7012	601	5	143	1.55446	1.57153	1.30415	282	348	314	235	209	213	251	311	255	267	281	278	303	350	291	239	253	283	258	148	221	206	333	254	3	325	233	144	212	223	2	199	247	157	386	173	142	3	163	2	208	130
7345	601	5	147	1.23294	1.16262	0.956377	606003	810629	651139	511990	494353	492616	565563	670875	552085	598625	593098	695304	631054	663655	656230	574492	569203	577556	633607	392080	539318	499647	656389	537857	693695	671009	490736	351984	484881	511093	568151	544846	573650	380280	759915	468953	369456	633613	465460	550180	458168	193127
7455	601	5	148	1.29766	1.21287	1.02267	115982	155595	126543	96041	92596	88419	110390	129774	102939	117225	113330	134632	124246	131648	128308	109623	110869	108276	110955	67349	101385	90003	126062	98183	126684	126862	89689	61765	93237	95897	105152	101793	107717	66279	152481	85298	64777	117020	84316	100690	85832	31989
7553	601	5	149	1.31045	1.22825	1.04421	66231	87781	72602	54336	52614	49549	63818	73595	58170	66395	64456	76900	71826	75798	73138	61912	64356	61073	61052	36534	58204	49943	72166	54970	70977	72047	51091	33622	52652	53937	58834	57703	61824	36350	87801	47499	35802	65566	47674	55871	48809	17103
7649	601	5	150	1.28561	1.20335	1.02768	6880	9402	7935	5863	5558	5102	6886	7937	6162	7135	6739	8383	7928	8395	7982	6512	6991	6569	6131	3712	6153	5218	7793	5821	7464	7870	5293	3334	5626	5556	6151	6134	6462	3622	9982	4862	3775	6860	4987	5878	5272	1657
7713	601	5	151	1.29926	1.15261	0.969606	2245	3105	2712	1903	1789	1704	2223	2833	2045	2474	2306	2919	2626	3012	2713	2160	2243	2225	2036	1261	1993	1792	2727	1938	2528	2670	1703	1156	1861	1876	2046	2100	2114	1249	3587	1605	1301	2283	1635	2006	1704	555
8663	601	5	165	1.35032	1.09987	0.928249	833	1307	1151	762	705	624	851	1179	814	1049	937	1341	1052	1338	1141	824	825	918	846	476	792	715	1177	804	1002	1041	661	461	787	740	888	857	747	474	1712	589	518	912	610	748	636	176
8852	601	5	169	0.847613	0.691188	0.742865	284	449	416	257	254	226	304	401	279	353	331	432	341	451	374	253	291	309	3	2	267	263	420	286	351	382	251	181	280	237	307	307	297	178	562	206	174	344	197	3	250	2
8922	601	5	170	0.886659	0.756953	0.797487	231	420	299	217	180	148	235	347	205	310	300	333	304	365	324	232	222	262	3	2	212	3	347	234	299	324	178	145	204	193	237	241	203	134	479	179	146	2	170	251	178	53
9285	601	5	175	1.09035	1.17091	0.94268	1728	2126	1677	1424	1406	1452	1606	1768	1433	1368	1586	1794	1800	1750	1691	1293	1777	1644	1779	1361	1612	1482	1725	1525	1936	1866	1526	1010	1247	1344	1576	1483	1831	1032	1750	1197	1207	1623	1403	1532	1338	728
9361	601	5	176	1.21682	1.12685	0.947199	481	654	515	437	390	364	459	526	448	447	469	572	550	589	504	402	527	449	446	321	459	405	512	430	547	524	390	290	384	401	451	430	507	294	628	332	331	468	376	451	404	157
9420	601	5	177	1.13286	0.988726	0.946306	227	290	236	211	152	149	227	245	207	189	206	240	231	239	203	171	193	217	174	144	202	3	244	206	274	246	186	136	157	200	226	195	237	111	250	136	165	2	192	194	181	93
10029	601	5	189	1.34149	1.01857	0.96925	60	2	3	2	63	3	79	2	76	78	3	116	108	141	118	65	75	89	2	3	77	98	115	2	97	3	72	2	3	2	3	83	76	2	121	3	2	3	2	3	70	2
10111	601	5	190	1.20933	1.17257	0.95813	50033	61185	56160	37994	40138	38964	50369	55146	43522	45883	45707	58332	55132	53368	51686	42274	51885	47577	48381	30392	46048	39875	55617	42590	55626	55573	42051	25407	36580	37389	44459	44452	50002	28367	63603	33682	29843	48124	38540	43275	37808	16343
10181	601	5	191	1.30164	1.24589	1.03295	57753	71727	60876	44846	45558	44851	56819	60360	48875	53089	53098	62629	62701	61427	59486	49598	58917	52187	56143	36449	52878	44543	59894	47862	61942	60679	48143	30572	42628	44450	49647	48868	57305	33627	71797	39970	34227	54708	44407	47982	43240	19869
10269	601	5	192	1.33467	1.2513	1.05164	13666	16889	15056	10396	10560	10097	13949	14676	11350	12832	12517	15477	15537	15262	14330	11710	14496	12379	12371	7825	12500	10098	14601	11075	14269	14444	11188	6650	10107	10323	11507	11531	13431	7359	18243	9025	7584	12509	10106	11009	10275	4068
10327	601	5	193	1.33447	1.27014	1.08186	5038	6237	5487	3951	3814	3707	5017	5356	4126	4693	4554	5647	5688	5696	5331	4299	5220	4412	4472	2970	4548	3658	5275	4008	5124	5195	3963	2450	3739	3801	4158	4156	4918	2709	6621	3264	2796	4633	3745	4030	3800	1460
10379	601	5	194	1.14569	1.09267	0.916016	828	1056	968	729	669	623	819	955	711	875	783	996	973	1022	944	692	846	844	766	493	749	654	947	711	911	961	674	407	668	635	715	735	807	472	1229	584	517	864	641	743	663	227
10421	601	5	195	1.08853	0.938105	0.79418	353	493	476	319	272	259	346	488	329	396	361	512	436	532	428	316	326	364	300	194	321	311	479	326	424	427	290	189	309	317	353	326	340	207	616	251	214	389	254	330	288	88
10502	601	5	197	1.168	0.994325	0.860131	253	373	328	229	202	163	241	377	250	300	238	376	288	408	317	245	236	255	193	3	203	231	344	225	304	314	194	110	206	203	231	242	218	146	476	167	139	282	181	2	191	3
10548	601	5	198	0.717807	0.72741	0.693042	228	347	317	225	199	198	227	374	225	291	218	383	271	373	314	198	211	249	207	3	214	196	344	224	260	294	169	115	205	179	247	239	187	147	446	165	187	285	158	194	204	59
10690	601	5	201	1.21256	0.987571	0.980302	234	350	329	235	177	204	226	342	228	349	234	363	293	375	297	236	227	261	3	125	201	2	342	232	288	300	200	122	219	190	271	237	226	95	486	158	153	3	150	212	202	2
10808	601	5	203	1.1448	1.14393	0.934122	2343	2868	2542	1840	1811	1843	2277	2508	1996	2016	2161	2606	2560	2532	2328	1823	2385	2214	2193	1609	2148	1842	2503	1993	2586	2623	2002	1244	1732	1774	2073	2040	2372	1326	2812	1597	1498	2204	1877	1967	1814	784
10975	601	5	205	1.16416	0.994782	0.820645	456	593	529	354	370	348	425	581	426	498	447	598	559	627	515	413	444	465	410	292	399	363	536	402	494	597	360	225	365	353	446	408	450	276	741	301	315	480	390	427	372	97
11763	601	5	219	1.11627	1.14272	0.926252	13964	16035	15004	10268	11120	11099	13953	14741	11827	11572	11978	15644	15280	14066	13770	10648	14697	13223	13389	8516	13303	10814	14810	11710	15072	15335	12502	6912	9565	9897	11847	12300	14657	7796	16125	8963	8718	12813	11464	11442	10708	4870
11834	601	5	220	1.13487	1.1273	0.91462	2522	2888	2705	1865	1984	1969	2445	2701	2126	2099	2117	2857	2763	2591	2467	1908	2655	2404	2316	1560	2369	1982	2707	2078	2751	2724	2214	1230	1739	1760	2138	2254	2628	1433	2941	1620	1618	2258	2056	2019	1959	872
11896	601	5	221	1.09609	1.11688	0.905074	1168	1408	1262	872	938	942	1179	1299	997	1020	1044	1383	1336	1287	1173	897	1245	1129	1151	734	1098	956	1294	968	1254	1289	1089	590	839	852	1053	1030	1206	628	1456	774	799	1138	927	984	937	387
11958	601	5	222	0.78612	0.743913	0.920829	224	276	230	149	151	166	217	253	179	195	173	263	237	252	234	143	210	204	3	2	176	180	246	177	3	247	184	118	140	138	195	178	206	120	310	129	170	2	182	3	206	83
11999	601	5	223	0.635668	1.03353	0.868325	82	3	127	2	52	71	96	146	84	89	93	141	107	125	121	3	83	2	70	3	74	2	125	85	108	111	3	59	2	3	2	3	90	2	166	3	57	2	56	3	91	2
12042	601	5	224	0.757743	0.639215	0.516082	2	3	102	81	2	3	59	2	3	79	2	3	97	113	82	69	78	69	2	3	45	2	117	3	2	3	72	2	3	2	3	75	2	3	130	2	3	55	2	37	47	3
12748	601	5	241	0.267004	0.367404	0.298345	3	2	84	3	2	3	2	59	3	2	61	3	2	111	3	2	57	61	3	2	3	2	100	3	2	56	3	2	3	2	3	43	53	2	120	3	2	48	3	31	64	2
259	602	5.00167	54	1.27201	1.10578	0.903818	1202	1756	1433	1132	1033	1002	1129	1522	1193	1307	1234	1547	1383	1614	1414	1101	1178	1272	1322	980	1101	1033	1455	1137	1482	1482	992	808	1071	1108	1283	1102	1169	783	1832	949	828	1343	961	1227	942	393
2203	602	5.00167	77	0.827436	0.817581	0.890167	10878	12898	11254	8408	8513	8461	10737	10992	8839	9333	9526	11611	11315	10788	10621	8554	11804	9726	9940	7158	10093	7995	10916	8674	11000	10869	9337	3	7878	8322	9250	9033	11614	7621	12502	8432	8058	9759	8859	8513	8172	8370
2422	602	5.00167	80	1.26314	1.0753	0.894868	2599	3700	3224	2237	2120	1968	2400	3339	2473	2944	2616	3554	2968	3701	3139	2407	2476	2662	2569	1620	2268	2111	3386	2335	2989	3185	1951	1366	2219	2204	2558	2403	2356	1395	4546	1814	1601	2653	1914	2384	1981	659
2492	602	5.00167	81	1.23739	1.01917	0.867145	2048	3000	2661	1841	1680	1532	2021	2775	1932	2432	2156	2986	2498	3095	2641	1962	1946	2236	1903	1246	1782	1685	2747	1868	2384	2631	1529	1099	1886	1781	2074	2021	1828	1083	3977	1455	1228	2173	1525	1865	1543	713
2584	602	5.00167	82	1.22119	1.04555	0.871085	1787	2716	2378	1609	1507	1324	1769	2424	1708	2252	1875	2724	2213	2810	2369	1791	1755	1938	1752	978	1585	1480	2496	1639	2072	2361	1359	929	1579	1553	1746	1696	1497	952	3641	1247	1057	1941	1331	1686	1353	333
2672	602	5.00167	83	1.21369	1.04918	0.888594	1935	3018	2542	1754	1604	1560	1979	2649	1850	2381	2043	2905	2336	2932	2565	1868	1878	2018	1916	1161	1723	1632	2675	1805	2185	2555	1495	1105	1800	1667	1932	1905	1674	1088	3740	1377	1164	2086	1474	1844	1478	438
2761	602	5.00167	84	1.22552	1.03133	0.86934	1938	2882	2506	1750	1571	1525	1977	2605	1872	2340	2104	2827	2322	2837	2478	1872	1850	2014	1879	1167	1735	1652	2618	1803	2254	2533	1502	1085	1762	1685	1933	1841	1751	1075	3756	1390	1172	2121	1437	1780	1474	455
2853	602	5.00167	85	1.29837	1.09675	0.933535	2992	4228	3486	2661	2445	2359	2845	3582	2686	3229	3036	3864	3389	3947	3435	2773	2885	3007	2921	1954	2635	2427	3637	2666	3368	3581	2323	1699	2638	2581	2827	2743	2807	1718	4938	2154	1923	3060	2159	2626	2284	876
3424	602	5.00167	92	0.349457	0.462079	0.895075	294	379	334	234	239	251	280	339	238	294	257	323	312	354	296	218	310	277	3	2	258	3	336	250	308	327	239	139	223	215	264	279	286	141	429	153	194	273	238	249	224	71
3640	602	5.00167	96	1.06049	1.35806	1.16602	142	221	182	134	95	82	139	213	137	157	142	210	174	220	191	130	126	147	2	3	129	2	198	118	3	179	108	76	2	103	3	123	126	2	267	104	103	3	108	2	3	2
3699	602	5.00167	97	1.03937	0.916699	0.929339	203	310	239	186	171	172	206	306	192	237	213	254	227	307	273	161	217	219	217	2	195	3	286	163	229	294	166	2	164	195	176	188	186	122	360	134	106	198	153	214	153	3
3766	602	5.00167	98	1.06688	0.983289	1.24089	245	348	262	213	206	199	223	294	238	294	248	318	276	333	278	208	227	247	158	3	212	2	278	215	3	270	182	133	159	186	216	248	228	140	393	160	157	214	174	194	182	2
3923	602	5.00167	100	0.446845	0.316801	0.273609	328	480	2	339	274	287	295	378	302	344	354	332	341	445	335	261	303	338	3	2	274	292	363	352	441	422	292	295	317	306	341	241	310	158	415	289	264	394	227	353	278	202
4753	602	5.00167	111	1.00791	1.31422	1.06346	112	223	167	121	99	129	109	192	138	150	141	129	133	210	169	96	126	173	103	2	118	3	170	132	195	147	118	61	2	155	3	133	109	2	217	83	70	3	87	2	123	3
4810	602	5.00167	112	1.05926	0.944204	0.839277	112	2	156	83	95	102	106	155	3	128	147	140	137	172	128	2	131	126	3	2	78	115	147	100	3	121	2	88	100	91	3	115	91	2	186	3	2	3	87	2	99	3
5613	602	5.00167	122	1.21565	1.02271	0.839388	1062	1550	1373	964	852	797	1031	1461	1051	1293	1067	1550	1307	1676	1392	1080	1041	1167	1000	618	939	865	1483	1030	1235	1385	832	569	925	932	1059	1075	909	564	2048	750	627	1183	801	1040	814	245
5656	602	5.00167	123	1.2324	1.01296	0.857758	996	1605	1365	943	844	802	1063	1409	974	1223	1054	1531	1248	1580	1339	1004	1012	1141	1025	624	916	866	1422	968	1226	1374	788	522	952	934	1051	1055	882	548	2048	709	601	1139	724	1003	827	203
5709	602	5.00167	124	1.2124	1.01041	0.842457	1041	1551	1320	945	843	738	1025	1429	959	1292	1089	1548	1256	1645	1357	1020	984	1110	966	571	903	846	1436	1010	1215	1328	798	537	906	862	1018	1035	886	564	2095	749	601	1112	741	975	771	193
5748	602	5.00167	125	1.20412	0.99362	0.844872	1023	1558	1349	918	872	750	1040	1405	982	1248	1084	1581	1226	1583	1331	1005	988	1116	909	617	920	840	1396	964	1193	1390	787	533	924	870	1041	1021	897	564	2100	708	591	1145	761	946	797	215
5800	602	5.00167	126	1.22476	1.04916	0.883179	993	1510	1339	902	851	764	1019	1414	943	1259	1065	1514	1258	1552	1315	970	973	1060	983	564	873	835	1403	943	1194	1301	726	523	926	870	981	988	845	514	2009	683	563	1087	717	945	780	199
5850	602	5.00167	127	1.15542	0.968631	0.827009	1000	1539	1303	927	817	750	975	1346	900	1233	1027	1511	1177	1599	1284	970	957	1055	918	539	903	845	1391	929	1179	1322	743	464	938	870	1031	921	838	530	2012	700	565	1071	697	993	768	184
5909	602	5.00167	128	1.26643	1.03387	0.8726	1026	1562	1334	896	842	785	1025	1395	969	1258	1068	1594	1228	1624	1311	1038	982	1120	1005	603	901	826	1427	905	1197	1387	758	558	981	877	1030	1001	926	569	2041	750	596	1144	754	911	791	193
6638	602	5.00167	136	1.20651	1.07711	0.914096	911	1294	1120	807	693	647	874	1164	792	1004	878	1229	1045	1239	1048	829	836	899	811	553	763	701	1139	811	1039	1064	705	448	766	708	841	859	779	492	1529	598	532	923	617	786	690	200
6687	602	5.00167	137	1.23065	1.08259	0.914785	445	697	593	417	368	323	440	636	436	589	475	659	530	693	530	444	435	472	428	292	385	367	615	405	511	571	350	232	412	370	460	415	405	240	844	313	281	496	309	414	347	94
6734	602	5.00167	138	0.686151	0.677515	0.633181	286	496	366	280	253	210	290	429	287	382	288	416	344	488	365	295	277	334	2	3	258	279	409	284	389	401	222	192	240	254	274	290	235	147	595	209	186	361	229	2	216	58
6811	602	5.00167	140	1.85344	1.77187	1.48972	138	237	182	111	128	111	121	175	124	189	127	199	171	210	172	143	102	153	148	122	99	86	211	115	2	130	128	3	2	104	145	95	136	3	236	2	3	2	86	3	102	2
7186	602	5.00167	145	1.01697	0.955768	0.787877	358	537	409	333	313	310	342	450	332	352	365	416	374	480	420	354	340	400	383	258	330	294	427	357	465	393	326	225	304	308	365	336	387	258	488	299	251	410	301	350	324	137
7271	602	5.00167	146	1.1054	1.02815	0.832841	668	876	692	574	528	533	556	747	583	682	637	788	629	777	738	584	582	648	693	446	577	578	786	574	782	706	510	366	542	552	640	589	615	438	802	494	451	719	493	619	519	211
7771	602	5.00167	152	1.14661	0.980157	0.806832	916	1475	1293	841	797	721	958	1303	928	1183	1089	1418	1153	1536	1215	958	880	1069	935	553	859	828	1334	967	1201	1308	691	507	894	809	920	924	840	536	1918	711	603	1068	685	900	739	216
7818	602	5.00167	153	1.25046	1.06143	0.87226	840	1258	1104	734	694	589	848	1188	825	1027	856	1277	1030	1350	1148	844	788	898	742	496	745	729	1152	799	1001	1127	628	434	750	700	849	750	709	458	1700	593	469	900	606	720	621	190
7865	602	5.00167	154	1.17329	0.947804	0.802734	770	1265	1014	701	615	596	768	1102	767	1007	817	1207	918	1246	1071	785	716	850	759	435	666	663	1067	712	946	1048	607	432	695	730	809	779	674	436	1638	552	468	872	573	793	594	159
7924	602	5.00167	155	1.26359	1.04151	0.862992	783	1183	1051	712	634	567	764	1067	757	983	864	1218	925	1258	1023	745	745	881	727	495	695	703	1064	755	952	1022	576	425	688	683	790	754	665	450	1617	539	455	855	539	730	614	149
7990	602	5.00167	156	1.16345	0.997195	0.844848	765	1170	1036	677	638	592	791	1092	756	976	843	1195	929	1254	1001	746	710	853	702	428	652	646	1066	724	945	1025	579	380	716	664	736	755	678	431	1554	558	445	846	545	748	588	147
8078	602	5.00167	157	1.25061	1.03517	0.865471	834	1251	1108	760	680	624	821	1185	773	1012	895	1321	1035	1319	1074	808	809	918	839	498	733	704	1144	781	997	1067	628	459	767	732	794	840	753	447	1693	591	487	924	608	786	659	174
8168	602	5.00167	158	1.24647	1.05518	0.877191	808	1250	1060	686	642	612	777	1125	749	1038	875	1164	1002	1235	1059	802	786	854	730	459	707	651	1118	775	900	1050	613	464	742	674	742	762	700	433	1632	543	436	838	587	786	597	148
8258	602	5.00167	159	1.31638	1.11904	0.930219	946	1429	1228	901	825	768	968	1269	919	1183	1039	1416	1164	1468	1254	963	973	1034	957	554	895	814	1321	902	1123	1252	746	518	866	819	962	957	866	532	1821	674	574	1000	716	901	756	221
8339	602	5.00167	160	1.27735	1.04791	0.878171	806	1203	1108	735	664	633	837	1139	762	1020	887	1260	1064	1316	1086	801	759	903	771	501	722	700	1143	793	984	1058	609	441	768	738	800	807	727	462	1660	553	482	867	592	795	639	162
8423	602	5.00167	161	1.20564	1.0184	0.841598	911	1411	1223	829	765	726	959	1237	893	1180	977	1399	1155	1423	1205	927	937	1050	924	577	835	803	1284	898	1104	1194	747	511	830	844	907	917	843	520	1819	683	561	1077	715	924	735	216
8494	602	5.00167	162	1.23391	1.0181	0.865953	802	1270	1107	746	733	604	827	1138	801	1039	871	1205	997	1301	1086	798	814	888	840	444	727	696	1159	799	964	1068	576	466	753	707	822	836	729	476	1675	564	481	928	619	754	639	171
8548	602	5.00167	163	1.24108	1.00483	0.851536	958	1392	1233	839	793	724	983	1265	893	1111	1014	1407	1126	1476	1247	911	957	1019	949	568	834	769	1286	869	1121	1264	748	503	835	823	971	974	881	546	1867	673	572	1055	750	849	775	227
8615	602	5.00167	164	1.16569	0.986188	0.835262	864	1296	1161	792	681	636	876	1181	832	1038	921	1264	1020	1346	1121	840	817	932	854	426	759	724	1174	786	1035	1113	642	474	771	741	846	881	744	467	1696	587	486	947	636	849	683	173
8711	602	5.00167	166	1.27905	1.05199	0.885633	849	1289	1107	775	701	646	842	1180	831	1043	898	1274	1054	1358	1090	817	878	931	804	509	759	707	1171	799	991	1089	654	455	774	727	837	839	761	468	1747	563	511	970	628	769	640	174
8756	602	5.00167	167	1.1659	0.993066	0.826742	866	1237	1147	726	698	609	854	1174	805	1043	920	1282	1056	1330	1093	827	836	899	804	464	731	723	1189	760	1022	1141	636	415	784	697	824	835	735	490	1651	568	482	960	618	823	683	183
8804	602	5.00167	168	1.25081	1.08372	0.888388	497	727	652	399	384	368	483	664	459	589	511	782	579	761	636	463	459	538	474	301	412	412	688	470	555	663	338	242	415	419	456	457	414	297	920	326	280	508	335	488	356	92
9118	602	5.00167	173	0.700703	0.505287	0.484399	3	59	2	3	2	3	47	2	3	2	59	3	2	65	3	2	3	2	3	2	3	2	3	2	3	69	2	3	2	3	2	3	68	2	3	2	3	79	2	3	59	2
10466	602	5.00167	196	0.882691	0.775465	0.722801	252	403	344	215	211	199	249	377	292	300	298	401	312	432	331	221	261	290	3	180	202	220	387	244	288	336	178	135	235	217	238	284	220	143	517	180	152	286	205	220	206	2
10635	602	5.00167	200	0.451564	0.787687	0.63968	251	341	336	228	236	254	244	315	211	328	232	376	264	373	282	197	234	296	199	3	267	198	351	266	290	325	277	196	190	214	2	212	225	182	466	205	251	275	231	285	220	245
10749	602	5.00167	202	0.692922	0.914964	0.74849	251	376	363	233	222	180	259	382	240	273	264	374	283	404	333	241	245	252	223	3	231	212	381	254	274	320	220	130	243	201	2	259	225	147	484	174	144	265	179	219	213	3
10882	602	5.00167	204	1.13164	1.06776	0.891621	657	937	799	573	570	555	657	837	584	705	703	868	774	878	774	553	673	675	627	415	627	542	809	610	794	839	562	365	541	528	613	644	679	421	1005	497	446	663	513	617	536	201
11065	602	5.00167	206	0.914731	0.808198	0.706838	318	468	386	262	234	226	323	413	267	369	329	472	383	472	385	299	303	331	317	3	280	254	437	251	369	403	234	158	269	240	287	283	289	203	585	222	179	315	250	295	249	61
11201	602	5.00167	208	0.914038	0.836502	0.755909	263	412	378	268	212	212	276	383	278	342	291	403	349	421	390	264	273	272	2	152	254	231	391	260	335	338	236	149	254	231	252	262	260	140	521	173	184	338	230	3	234	97
11242	602	5.00167	209	1.33568	1.11938	0.951284	294	414	356	244	221	196	313	400	246	348	282	425	351	452	365	241	276	279	250	147	262	202	401	251	347	353	190	154	263	229	249	256	267	132	564	193	151	348	196	3	222	62
11281	602	5.00167	210	0.601328	0.590318	0.584344	291	407	391	251	227	198	301	401	267	347	246	425	350	489	372	251	269	314	3	130	257	226	408	237	380	362	220	145	220	257	300	259	251	155	552	184	165	336	190	285	250	65
11311	602	5.00167	211	0.836034	0.761758	0.735925	295	436	392	261	219	245	298	373	285	383	333	415	344	429	366	260	277	305	3	195	248	256	429	268	310	390	227	157	252	252	280	300	252	167	550	198	157	330	221	241	226	2
11359	602	5.00167	212	1.50146	1.21512	0.99434	270	427	361	238	236	214	272	393	272	316	317	430	336	460	368	253	281	349	247	177	239	245	416	269	322	338	247	160	247	262	261	275	274	158	524	204	178	322	189	2	237	75
11403	602	5.00167	213	0.691473	0.831817	0.771184	207	355	302	226	182	178	197	324	201	249	250	333	263	381	281	194	206	232	210	2	201	227	340	176	3	316	170	122	203	192	2	207	227	126	462	146	126	243	151	216	183	47
11449	602	5.00167	214	0.986206	1.10284	0.887937	130	259	216	134	133	98	148	250	180	245	206	232	202	305	215	139	142	174	137	2	142	3	244	155	248	212	140	90	2	142	3	153	156	101	346	96	121	2	3	178	165	2
11494	602	5.00167	215	0.640841	1.20862	0.980383	127	196	174	115	86	82	110	211	133	176	144	182	143	176	170	113	134	117	106	2	86	3	159	107	140	187	90	2	3	91	2	98	118	3	242	2	69	139	102	132	87	3
11538	602	5.00167	216	1.28908	0.994505	0.801933	89	3	110	2	3	2	75	113	91	97	59	133	93	145	112	63	85	93	57	3	72	82	139	2	3	2	3	2	72	74	3	66	2	3	171	2	3	2	55	100	96	3
11590	602	5.00167	217	1.21887	1.19595	0.972495	149	203	172	119	107	3	165	194	154	150	168	199	187	207	172	122	165	146	157	2	136	3	198	157	199	2	145	87	3	141	2	168	151	105	202	101	118	3	137	2	118	3
11680	602	5.00167	218	1.67905	1.31917	1.0977	80	2	133	89	99	90	87	134	115	91	3	179	128	159	109	86	85	93	97	97	93	2	140	3	2	114	87	82	85	104	3	101	121	2	168	3	2	3	95	2	111	3
12078	602	5.00167	225	0.96734	0.686821	0.627692	74	2	3	51	2	3	2	82	3	2	79	59	3	99	2	47	45	77	3	2	60	3	88	2	38	99	3	49	2	50	3	57	2	3	142	2	3	2	3	2	52	3
12158	602	5.00167	227	0.559391	0.706312	0.573329	61	94	2	3	2	3	50	99	2	89	3	115	72	102	2	3	37	65	2	3	2	43	83	56	3	86	2	3	2	3	2	3	39	2	121	3	2	3	2	3	50	2
12206	602	5.00167	228	0.970711	0.74932	0.678739	2	3	2	3	48	2	64	3	79	2	3	119	75	112	2	3	2	3	2	3	54	2	101	3	45	2	47	3	2	3	73	2	82	54	121	3	2	3	2	3	2	3
12251	602	5.00167	229	1.09178	1.01589	0.845357	2	3	95	2	3	45	2	81	78	75	69	82	68	95	78	3	52	2	3	2	54	62	86	3	47	2	3	2	3	2	3	51	2	3	111	2	3	2	3	2	63	3
12306	602	5.00167	230	0.859167	0.737979	0.865888	2	84	74	3	2	3	2	82	3	85	90	82	2	89	66	3	2	3	2	3	2	3	2	3	2	3	2	3	2	3	2	69	3	2	119	3	2	3	2	3	53	2
12407	602	5.00167	232	1.23135	0.894034	0.750916	69	2	77	3	2	3	2	3	70	2	73	84	75	119	76	47	43	3	2	3	47	2	95	54	74	57	3	2	3	56	2	62	3	2	130	3	2	3	2	3	2	3
12563	602	5.00167	235	1.4762	1.10768	1.01203	54	3	71	2	3	2	3	74	53	95	2	93	86	103	80	53	84	80	3	2	3	53	111	2	68	3	57	2	3	2	3	48	68	2	117	25	3	2	3	2	3	2
12596	602	5.00167	236	0.240442	0.171084	0.203424	2	3	2	3	2	3	58	90	2	61	93	96	65	84	3	2	3	2	3	2	3	52	97	2	3	74	2	3	2	3	2	83	3	2	117	45	3	2	36	3	53	2
12622	602	5.00167	237	0.850917	0.610367	0.563738	3	2	88	3	2	3	57	83	2	73	87	109	70	113	3	46	2	3	2	3	2	3	90	2	42	3	2	59	46	3	2	59	55	3	129	2	3	2	3	2	52	3
12817	602	5.00167	243	0.120335	0.430217	0.731009	3	2	94	3	2	55	3	2	3	2	73	57	58	100	3	2	3	2	3	2	3	2	3	2	3	2	3	2	3	2	3	2	3	2	108	3	2	3	2	38	56	3
7102	603	5.00333	144	0.711749	0.904973	0.771785	145	262	205	142	172	141	137	210	173	204	178	233	195	238	206	106	173	219	2	3	143	140	228	175	193	198	143	87	2	141	163	174	147	93	272	94	110	171	114	3	140	2
12465	603	5.00333	233	1.29084	1.20952	1.01723	87	3	123	91	2	79	89	126	97	120	119	129	138	134	106	86	81	95	3	2	90	3	126	2	3	101	86	2	3	78	2	89	102	3	152	2	66	3	69	2	82	3
12711	603	5.00333	240	0.85495	0.738383	0.595407	64	2	81	49	3	2	3	99	2	3	2	130	71	77	62	3	40	74	2	3	50	48	89	2	51	3	2	3	2	3	2	69	3	2	118	3	2	75	3	2	3	2
12651	604	5.005	238	1.22931	0.888789	0.790525	3	2	85	3	2	3	2	91	49	3	63	131	2	98	85	3	60	2	3	2	49	45	93	61	3	2	55	3	2	59	3	2	44	3	116	2	3	2	3	2	3	2
12124	605	5.00667	226	0.477108	0.439061	0.742037	2	3	89	2	3	2	3	2	74	80	3	92	2	101	87	3	2	3	63	2	3	2	118	32	74	79	3	2	3	2	3	2	3	2	113	3	2	3	2	3	60	2
12351	606	5.00833	231	1.21563	1.1667	1.00095	3	2	61	3	2	3	2	95	3	89	2	3	64	94	60	2	49	70	3	2	3	2	86	3	2	3	2	3	44	2	3	2	3	2	3	2	3	2	3	2	3	2
12679	607	5.01	239	0.742317	0.841691	0.678693	3	109	93	2	3	2	3	87	2	54	3	56	89	117	78	2	3	2	3	2	49	3	83	2	80	70	3	2	3	66	2	3	67	2	3	2	3	2	3	2	3	2
3577	621	5.03333	95	0.369712	0.482208	1.13112	398	2	72	78	310	79	3	2	3	2	144	157	3	2	3	85	2	3	2	3	2	3	2	3	2	3	2	169	3	2	94	3	2	325	3	2	123	3	2	3	82	81
3467	625	5.04	93	1.33268	1.29046	1.05417	310	2	167	3	243	191	248	2	3	337	2	315	93	162	159	251	54	247	3	2	248	197	196	107	1982	206	3	342	2	162	1135	1557	3	223	245	87	1426	2358	114	1925	157	104
6	629	5.04667	50	1.00591	0.930652	0.751334	115	2	3	2	129	143	115	143	166	297	269	140	408	115	108	352	98	3	2	84	143	3	2	3	2	3	2	310	72	235	3	2	3	125	146	2	292	3	2	3	79	118
2006	656	5.09167	75	1.31262	1.02082	0.821924	3717	9709	7621	8250	5620	5548	6847	10230	10591	8668	6842	7610	11636	11612	11684	6768	9592	7323	8328	7479	12170	2	5753	8595	9752	3	8929	7659	7240	7677	7800	6179	6561	8446	8351	7100	7365	8277	5576	9214	6277	6669
2204	656	5.09167	77	0.643933	0.456199	0.550173	2	3	2	3	2	3	2	3	190	248	2	486	3	2	3	2	435	3	2	3	445	2	3	2	3	2	394	3	2	3	2	400	3	71	2	265	3	2	233	3	2	3
5211	656	5.09167	117	0.228073	0.294522	0.896473	764	1869	1523	1544	542	1205	857	854	708	1642	1321	1720	957	2367	794	555	2117	1498	1717	1593	936	1445	1515	1753	1895	1924	1966	1528	1434	666	1510	1338	1024	1692	1516	701	1503	1756	1310	1761	942	1388
5989	657	5.09333	129	0.390438	0.345063	0.702118	143	2	3	251	105	2	176	178	3	120	179	2	169	170	163	3	134	148	2	3	170	119	97	128	2	672	192	155	3	162	2	3	183	134	2	136	126	3	132	65	223	2
9119	657	5.09333	173	0.286336	0.218872	0.716226	391	523	318	380	295	334	547	586	433	359	407	536	552	526	493	266	418	413	435	333	591	385	343	456	581	589	726	484	338	400	520	480	644	319	288	373	390	471	385	626	670	283
9195	657	5.09333	174	0.611039	0.684326	0.819928	66	72	46	2	3	2	61	77	3	2	3	64	91	2	57	3	69	2	3	2	56	3	2	31	100	71	86	81	3	2	3	2	3	2	70	3	2	3	51	79	89	2
5551	663	5.10333	121	0.411573	0.349087	0.291212	2	87	62	3	56	2	66	3	2	3	2	3	102	134	2	3	83	2	3	2	69	46	74	3	2	3	86	117	2	102	3	74	2	3	2	3	2	3	80	2	76	66
6093	670	5.115	130	0.0784817	0.426955	0.421088	3	2	3	114	72	2	3	2	118	3	50	2	89	92	70	3	58	2	3	2	79	3	2	3	2	240	3	2	3	2	3	2	55	3	54	45	2	3	73	2	3	70
3468	677	5.12667	93	0.784982	0.651427	0.525421	2	3	75	2	3	2	3	2	3	2	153	86	3	2	3	2	3	2	3	2	3	2	110	3	2	3	2	103	3	2	249	3	2	3	2	3	640	2	3	2	3	2
8757	692	5.15167	167	0.586092	0.471345	0.739375	3	2	82	3	2	3	71	95	2	3	54	97	99	129	137	64	2	3	2	87	107	3	101	64	2	101	80	3	2	59	3	2	3	81	89	2	84	106	3	2	70	3
1109	693	5.15333	65	0.908222	0.644349	0.525222	3	98	112	2	3	2	3	144	135	76	2	3	2	3	168	2	3	2	3	2	107	3	2	3	169	137	2	3	79	149	2	3	2	86	3	2	3	2	3	2	3	2
2287	693	5.15333	78	1.27082	1.17245	0.946277	134	2	205	230	115	90	160	259	272	163	134	103	226	327	309	103	166	172	3	166	236	2	142	226	3	221	159	107	2	124	3	148	117	223	222	2	195	3	119	85	2	165
4484	693	5.15333	106	1.4853	1.17009	0.964622	63	2	3	2	3	2	47	3	67	2	3	2	76	81	88	3	57	64	2	3	81	2	3	2	88	3	2	3	2	3	54	2	3	59	2	3	2	3	2	3	2	3
7925	693	5.15333	155	0.827647	0.877506	0.779628	3	2	94	3	44	2	3	2	120	3	2	68	82	3	123	2	3	2	3	2	91	3	101	2	3	2	77	3	2	3	2	3	2	3	59	2	3	2	3	2	3	2
8259	693	5.15333	159	1.19117	0.846888	0.752194	3	2	66	3	2	68	3	77	2	3	57	2	111	123	133	69	76	3	2	3	129	53	2	84	3	2	89	3	2	58	3	2	53	105	60	3	2	3	2	84	3	49
8712	693	5.15333	166	0.919945	0.708949	0.826823	2	3	2	3	2	79	58	3	117	2	52	97	117	116	145	71	64	3	2	3	90	102	75	89	2	3	78	2	3	2	75	3	2	91	69	3	96	66	2	3	2	3
7272	694	5.155	146	0.587172	1.58368	1.45108	87	2	72	108	69	72	81	108	119	77	71	92	128	152	152	71	63	74	3	72	146	99	95	2	119	3	112	83	2	3	2	3	47	2	82	3	97	2	70	3	89	64
7819	694	5.155	153	0.452853	0.624986	0.505828	97	3	2	70	3	198	126	113	137	69	2	3	127	137	144	2	79	80	3	2	131	3	124	2	104	3	120	83	2	3	2	199	3	86	63	67	77	2	66	3	61	2
7866	694	5.155	154	0.76974	1.15165	1.37495	57	2	71	79	3	2	3	71	147	69	47	81	94	138	126	52	71	2	3	77	83	2	120	64	3	106	84	78	2	3	2	3	2	3	88	2	75	3	48	2	59	3
8616	694	5.155	164	0.0148897	0.964125	0.860794	83	97	2	118	69	81	58	97	162	83	3	103	131	154	142	2	86	3	2	3	114	2	123	3	142	124	127	67	2	3	2	3	2	101	93	3	2	3	60	168	88	2
43	695	5.15667	51	1.36382	0.971093	1.26374	1656	2005	1536	1681	1210	3	1449	2253	2527	1795	1455	1776	2452	2438	2586	1359	2123	1712	1962	1695	2545	1423	1467	1963	2335	2172	1936	1566	1689	1551	1820	1454	1619	1961	1763	1562	1587	1827	1206	1926	1267	1535
175	695	5.15667	53	1.39167	1.22828	1.28696	605	788	537	621	430	417	518	784	843	658	504	584	858	939	888	510	735	583	674	677	943	498	480	670	818	704	699	535	561	580	576	484	483	626	629	522	549	693	455	658	458	536
260	695	5.15667	54	0.910213	0.841211	0.722799	126	2	116	171	94	3	118	157	221	123	105	2	185	182	228	3	144	116	146	2	207	3	136	113	2	264	173	3	2	152	3	120	2	154	140	3	136	2	98	3	98	102
336	695	5.15667	55	0.434927	0.314749	0.760692	1023	1069	892	1021	698	654	877	1153	1259	1006	189	977	1345	272	1375	759	1078	844	1055	968	1420	787	834	969	1221	1183	1177	1023	866	903	895	785	834	1035	943	847	896	1024	775	1005	853	858
445	695	5.15667	56	0.436705	0.914402	0.862513	258	353	231	307	215	169	261	296	378	246	251	210	368	360	413	237	324	242	2	290	372	3	249	263	357	469	319	293	268	206	2	150	190	254	290	244	248	3	220	317	220	207
539	695	5.15667	57	1.21742	1.11709	1.31712	1514	1687	1339	1518	1072	1090	1324	1716	1996	1471	1240	1491	2116	2139	2114	1233	1820	1421	1639	1449	2244	1320	1236	1572	1782	1775	1782	1411	1351	1237	1419	1217	1329	1551	1458	1289	1439	1658	1227	1586	1268	1253
829	695	5.15667	60	1.24067	1.04705	0.919692	637	742	603	634	449	467	562	696	847	666	495	623	910	937	907	556	784	559	753	711	992	595	612	623	2	812	793	621	558	570	622	510	561	679	659	544	605	734	534	625	578	542
1246	695	5.15667	67	1.21824	1.11947	1.40996	1720	2034	1585	1776	1232	1274	1539	2130	2450	1802	1403	1962	2581	2581	2521	1441	2091	1816	1932	1651	2562	1513	1602	1974	2215	2274	2091	1718	1527	1540	1758	1464	1518	1743	1744	1455	1565	1925	1418	1968	1491	1509
1324	695	5.15667	68	0.234001	0.480608	0.499482	95	116	90	191	3	67	98	2	161	108	94	3	164	159	2	3	123	84	2	3	158	2	3	110	165	388	131	118	2	76	3	97	92	2	117	3	113	2	3	155	2	98
1591	695	5.15667	71	0.0702054	0.317704	0.780993	501	591	433	596	359	405	457	572	672	551	475	514	795	764	3	441	610	500	577	508	789	468	511	547	590	1059	620	552	464	464	507	421	445	547	489	434	488	605	451	563	432	438
1777	695	5.15667	73	0.685638	1.14986	1.07217	76044	75330	2	73942	51742	3	68342	89266	99925	79154	62539	82971	115836	111147	103316	2	91630	74332	81365	73979	116878	3	69927	81081	2	94915	92018	3	65733	2	69698	28670	3	2	63711	60943	71061	3	58365	81514	64725	61723
1891	695	5.15667	74	0.32258	0.231962	0.801504	6686	7415	5766	3717	190	4612	5969	7850	9006	6988	3	7110	10473	10067	2	5546	8119	6352	6952	6379	10625	5674	5951	7122	7674	8229	8085	6203	5944	5642	5925	5019	5662	6689	6311	5308	6192	7276	5205	6992	5728	5377
2120	695	5.15667	76	1.19559	1.29074	1.42081	496	715	502	574	3	320	465	644	751	546	464	569	787	806	817	458	570	511	566	509	791	454	454	592	710	708	631	512	438	2	570	428	3	548	519	388	2	499	3	597	424	435
2423	695	5.15667	80	0.247929	1.16736	0.946102	147	220	128	153	83	3	124	197	216	170	126	187	201	248	208	138	135	138	2	3	209	2	178	176	3	2	165	137	133	3	2	3	2	190	127	127	150	3	106	178	119	109
2493	695	5.15667	81	1.13272	1.08984	1.4486	2677	2903	2241	2512	1833	1873	2335	3198	3605	2578	2035	2981	3848	3700	3659	2121	3106	2684	2672	2512	3949	2346	2398	2973	3329	3438	3193	2321	2188	2217	2452	2143	2327	2571	2477	2044	2445	2871	2058	2847	2270	2192
2673	695	5.15667	83	0.927972	1.18471	1.13796	197	3	183	197	125	121	177	243	260	204	156	236	233	267	275	158	173	171	245	2	246	3	166	222	158	253	187	206	2	171	3	144	128	182	152	137	198	2	154	3	170	147
2854	695	5.15667	85	0.583393	0.878159	1.00786	189	244	178	220	170	112	203	213	311	213	189	228	310	333	336	182	203	215	245	3	307	258	222	216	246	278	228	164	200	174	2	167	164	224	214	182	224	3	165	274	192	155
2945	695	5.15667	86	0.272589	0.719924	0.806052	202	2	166	194	146	141	176	232	260	220	184	203	294	326	315	199	173	183	3	2	271	3	210	204	240	260	217	182	2	187	3	122	157	216	194	185	194	2	149	253	170	125
3291	695	5.15667	90	0.570314	0.636706	0.715544	95	3	99	123	98	96	115	102	162	2	3	90	156	151	149	2	115	3	2	3	157	2	116	108	3	94	118	2	3	83	2	78	102	117	118	3	126	2	73	3	2	82
4020	695	5.15667	101	0.524114	1.09998	1.2929	491	595	479	541	345	329	471	577	639	520	453	489	773	707	710	423	603	417	501	507	803	428	453	491	550	618	629	500	433	428	435	418	529	519	2	410	489	545	445	545	495	446
4116	695	5.15667	102	1.64319	1.40166	1.15731	402	461	372	413	286	274	321	449	524	397	347	369	560	533	538	358	463	347	505	410	561	342	346	390	399	442	491	3	322	328	351	306	337	420	373	284	359	2	345	404	349	363
4201	695	5.15667	103	1.20273	1.21566	1.40647	2215	2459	1910	2052	1469	1641	1915	2409	2796	2065	1704	2252	3192	2964	3097	1727	2601	2024	2267	2149	3267	1871	1857	2240	2448	2618	2548	1991	1781	1793	1952	1595	1894	2114	2013	1771	1984	2264	1676	2268	1899	1747
4304	695	5.15667	104	1.10025	1.10814	1.36345	259	296	227	284	157	208	228	293	366	235	213	258	361	374	386	272	309	218	312	219	398	251	249	258	279	281	307	255	207	231	206	222	225	289	233	227	238	247	236	299	260	209
4393	695	5.15667	105	1.20863	1.2049	1.47988	479	517	446	500	377	393	426	572	607	472	395	500	708	703	692	421	575	455	579	518	732	419	442	504	560	562	596	499	432	397	433	377	432	518	465	391	434	504	435	550	454	443
4870	695	5.15667	113	1.12371	1.03268	0.904844	94	179	99	108	95	2	118	119	167	105	3	107	172	191	166	110	123	102	2	3	139	2	105	140	3	2	132	128	3	81	103	96	110	116	84	2	141	3	2	3	90	77
5024	695	5.15667	115	1.29777	1.28315	1.38179	730	858	627	702	541	555	662	821	920	709	631	744	1052	1028	1026	629	810	680	766	771	1089	629	648	706	841	813	844	671	618	622	661	552	643	744	693	600	661	791	583	758	662	602
5114	695	5.15667	116	0.889539	0.78661	0.740544	178	2	115	145	122	95	155	196	197	123	113	136	234	250	240	136	178	112	3	179	248	152	119	145	2	176	193	147	3	137	135	107	141	171	158	133	131	187	158	2	107	104
5407	695	5.15667	119	1.45593	1.27479	1.34308	524	599	455	573	367	390	455	568	647	510	464	546	799	785	800	439	603	477	612	542	828	459	501	512	617	584	606	480	439	458	471	509	461	552	484	418	479	563	439	548	452	426
6188	695	5.15667	131	0.34707	0.687178	0.76921	2016	2208	1761	1875	1414	1508	1806	2142	2507	1944	1532	2068	3027	2796	292	1646	2385	1815	2099	1888	3080	1689	1790	1913	2218	2307	2351	1772	1670	1600	1707	1478	1692	1994	1787	1552	1875	2059	1646	2059	1761	1675
6292	695	5.15667	132	1.05317	1.17483	1.2902	329	382	285	306	197	231	289	356	389	290	257	335	484	472	449	290	338	293	394	267	486	247	292	290	360	337	400	293	260	237	291	229	282	318	282	255	300	332	286	347	279	246
6380	695	5.15667	133	1.215	1.23332	1.4516	5119	5437	4369	4760	3463	3685	4609	5789	6505	4936	3998	5406	7825	7248	7336	4085	6213	4713	5356	4951	7914	4372	4508	5166	5686	5999	6176	4625	4187	4123	4270	3706	4509	5017	4581	3892	4691	5325	4110	5347	4452	4157
6481	695	5.15667	134	1.15459	1.24286	1.55895	668	712	582	677	478	508	604	731	864	648	560	737	1023	1005	1010	551	780	679	754	673	1053	672	616	691	799	777	826	621	572	499	585	521	604	651	585	510	665	726	536	745	590	557
6561	695	5.15667	135	0.791693	1.17335	1.4987	381	433	321	335	264	285	355	415	482	368	306	410	560	557	522	280	438	343	429	377	601	352	345	370	420	438	462	364	301	261	312	295	279	361	343	313	351	442	353	393	339	313
7346	695	5.15667	147	1.24332	1.27268	1.48036	61863	66878	52402	56650	40439	44431	56903	68767	76320	63900	49253	66207	97673	88371	90112	50487	72818	57492	67404	58423	96658	53476	57186	61173	67757	71682	74459	56665	51243	50125	53024	43252	51846	59374	56276	46754	59001	65387	48859	64209	52877	48139
7456	695	5.15667	148	1.21679	1.25716	1.43673	9228	9922	7953	8749	6138	6473	8518	10317	11893	9784	7296	10008	15489	13952	14223	7541	11358	8613	9765	8611	15298	7999	8577	9091	10102	10966	11424	8428	7899	7486	7758	6389	7696	9035	8352	6925	8958	9724	7445	9739	8209	7245
7554	695	5.15667	149	1.21544	1.2388	1.42231	5465	5700	4659	5107	3582	3777	4970	6102	6913	5661	4160	5919	9300	8361	8352	4374	6793	5096	5688	5061	9194	4704	5004	5392	6049	6317	6676	4943	4627	4345	4556	3760	4507	5341	4901	4066	5228	5784	4307	5717	4820	4286
7650	695	5.15667	150	1.33826	1.34687	1.51184	592	698	520	600	409	468	531	725	765	603	469	673	994	915	944	515	746	564	703	602	955	546	593	626	701	726	732	523	510	479	525	448	480	610	575	458	573	652	460	617	538	468
7714	695	5.15667	151	0.324477	0.695307	0.843366	235	324	220	244	157	187	192	305	349	241	210	289	381	380	388	218	243	231	3	239	388	240	258	225	264	320	296	233	203	142	246	201	183	251	243	201	271	268	188	301	214	186
7772	695	5.15667	152	0.238281	1.08723	1.18983	113	3	67	2	75	92	76	106	142	86	88	114	132	164	136	72	84	103	3	2	151	3	132	2	132	127	107	95	3	2	3	91	2	98	3	70	99	139	2	3	77	57
8340	695	5.15667	160	0.555902	0.85308	0.699289	77	73	2	100	3	2	63	75	127	3	72	75	98	104	144	2	65	3	2	48	109	3	88	2	3	2	80	99	3	55	2	3	2	73	79	3	86	63	2	3	67	43
8424	695	5.15667	161	1.09531	1.22626	1.46754	2291	2389	2033	2098	1531	1621	2070	2540	2812	2173	1702	2447	3615	3173	3270	1798	2680	2151	2441	2064	3644	2031	2140	2278	2497	2721	2701	1991	1835	1747	1902	1609	1959	2149	1924	1667	2261	2393	1838	2313	1974	1760
8495	695	5.15667	162	1.13367	1.17093	1.47801	441	411	379	415	292	336	376	497	576	425	340	463	663	610	648	337	496	392	495	373	677	417	433	412	518	514	506	395	354	307	391	314	365	430	406	314	456	463	343	427	361	334
8549	695	5.15667	163	0.625318	1.06244	1.06381	242	287	212	262	152	209	217	264	330	238	206	250	399	348	376	224	259	249	2	217	347	245	239	267	289	310	292	214	212	149	3	193	200	277	223	168	219	2	200	270	232	181
9421	695	5.15667	177	1.037	1.16554	1.40738	6491	6742	5528	5834	4343	4610	6023	7107	8007	6047	4751	6848	10124	8788	9015	4826	7861	5996	6688	5747	10188	5579	6010	6486	6916	7576	8036	5394	5126	5042	5355	4559	5661	5939	5574	4800	6197	6629	5196	6524	5647	5252
9479	695	5.15667	178	1.1294	1.26725	1.41688	988	1061	873	929	674	737	903	1067	1213	891	776	1035	1520	1340	1419	771	1143	919	1061	911	1525	816	894	998	1062	1127	1209	820	802	751	824	703	824	955	851	700	970	990	793	956	878	820
9520	695	5.15667	179	0.955372	1.0935	1.35352	471	512	404	471	336	337	443	509	595	429	335	516	743	653	709	352	565	465	515	409	729	430	468	465	529	529	581	419	389	367	410	342	406	448	436	343	493	479	403	504	420	396
10112	695	5.15667	190	0.883641	0.93904	0.802125	134	159	127	142	144	85	148	176	195	112	114	151	222	227	229	134	169	124	2	109	254	3	144	150	210	167	184	168	136	104	2	133	134	174	137	99	157	3	129	2	152	143
10976	695	5.15667	205	1.08874	1.14979	1.43997	3818	3959	3393	3491	2538	2711	3498	4417	4875	3505	2713	4229	6118	5367	5535	2801	4706	3769	4025	3485	6230	3454	3704	3939	4384	4658	4647	3166	3123	2968	3301	2791	3376	3567	3250	2823	3631	3953	3086	4076	3328	3042
11066	695	5.15667	206	1.06057	1.09281	1.38624	623	627	538	562	436	460	564	709	809	535	444	680	1014	893	897	480	757	582	663	586	972	556	621	668	704	741	755	486	511	465	555	480	556	572	567	444	599	639	542	676	552	497
11140	695	5.15667	207	1.52058	1.47247	1.47677	281	341	254	281	212	245	261	350	397	240	209	267	449	446	462	223	370	306	348	266	513	281	331	290	322	329	354	274	226	187	233	212	258	266	273	212	292	265	244	3	263	235
110	696	5.15833	52	1.0193	1.0449	0.927751	3243	3912	3107	3235	2379	2024	2702	4422	4879	3340	2615	2986	4228	4622	4844	2532	4025	2980	3319	3141	4779	1860	2310	3752	4590	4469	3541	3	2933	2978	3539	2	2732	3508	3331	2762	2713	3243	2101	3358	2507	2760
636	696	5.15833	58	1.30761	1.37847	1.1526	3015	3539	2575	2892	2046	2179	2538	3374	3687	3012	2393	2876	4226	3757	4184	2440	3431	2730	2994	3002	4298	2285	2371	3082	3446	2	3439	2938	2608	2638	2651	2292	2528	3123	3	2425	2616	2	2248	2961	2445	2516
911	696	5.15833	61	0.94356	0.768364	0.645976	893	1075	802	932	699	624	801	1095	1162	939	747	3	1332	1341	1351	761	1062	833	1033	911	1330	677	759	892	1097	1070	1028	2	807	820	797	667	830	991	908	759	811	978	741	881	753	795
1161	696	5.15833	66	1.24349	1.13023	1.41964	19641	22384	16967	19082	13623	14006	17239	23567	26505	19776	15632	21521	28491	27839	28002	15714	23762	19865	20552	19022	29271	16921	17876	21743	24119	25143	23671	17951	16961	17101	18477	15651	17446	19854	18846	15880	17820	21607	15135	21404	16484	16517
1502	696	5.15833	70	0.412298	0.33553	0.483922	449	1203	410	9622	341	634	355	493	590	420	408	421	600	658	572	325	489	383	395	342	608	314	375	2638	444	23868	528	2	358	409	361	306	378	403	390	341	365	443	402	486	382	368
1677	696	5.15833	72	1.21277	0.928916	1.44287	2165	2534	1951	2186	1515	1561	3	2614	2948	2162	1912	2320	3452	3396	3348	1912	2748	2084	2519	2269	3483	1985	1971	2318	2659	2685	2712	2129	1992	1934	2051	1674	1922	2234	2067	1833	2095	2469	1783	2331	1910	1885
2205	696	5.15833	77	1.58082	1.27074	1.33239	836	990	841	756	502	540	820	997	1095	841	551	870	1226	1249	1192	687	1261	827	860	741	1373	746	750	946	1005	1082	1028	714	740	740	751	784	827	765	838	655	778	732	650	456	724	849
2585	696	5.15833	82	0.146394	0.485414	0.958246	292	383	308	316	247	264	250	394	473	332	281	371	473	480	476	297	337	339	379	3	442	353	360	362	386	436	369	324	261	261	323	261	263	322	352	278	316	421	273	404	309	255
2762	696	5.15833	84	0.722403	1.26457	1.05492	170	234	154	163	109	134	145	188	299	186	158	195	263	267	261	158	164	178	3	2	256	3	176	203	225	228	181	148	163	2	3	118	114	167	155	136	148	2	153	3	148	79
3042	696	5.15833	87	1.32697	1.27872	1.56326	730	905	677	803	567	607	670	860	987	756	679	850	1157	1092	1116	729	923	743	900	802	1158	713	764	775	930	898	875	807	727	663	653	600	659	819	736	637	724	879	652	854	694	594
3122	696	5.15833	88	1.37672	1.30598	1.54119	1280	1458	1171	1262	962	972	1143	1549	1671	1243	1093	1434	1850	1880	1841	1143	1534	1268	1452	1350	1899	1139	1177	1408	1580	1619	1490	1214	1116	1108	1200	1005	1119	1327	1222	1023	1171	1393	1013	1445	1099	1049
3194	696	5.15833	89	0.836311	1.07306	1.2538	739	890	626	726	558	533	663	779	989	689	636	824	1094	1061	1104	618	547	679	806	722	1132	596	721	781	872	867	789	740	647	537	658	513	605	739	726	620	685	737	580	829	684	620
3578	696	5.15833	95	0.26585	0.452012	0.364508	587	534	450	473	422	259	377	753	681	412	224	454	626	603	603	256	529	412	2	350	723	453	297	531	515	582	475	365	384	427	504	365	349	566	389	399	376	431	410	423	375	445
5321	696	5.15833	118	0.653571	0.829738	0.749152	180	3	203	233	112	157	163	223	275	174	149	216	304	297	288	177	236	168	2	3	339	186	211	191	2	191	236	181	3	172	2	175	163	213	191	131	228	3	204	2	198	155
726	697	5.16	59	0.748443	0.541791	1.18497	3	6742	4558	5131	239	4241	5335	6946	7695	2	4880	3	8611	8467	8595	5124	7197	4208	6429	6042	8948	4903	5097	6351	6887	7346	7022	5749	5197	4587	5280	3465	2	6276	5729	4972	3	6421	4567	6108	5043	3641
7187	697	5.16	145	1.05762	0.761633	0.658457	2	34	3	2	3	2	3	2	3	2	3	2	78	3	68	2	3	59	2	3	77	2	3	2	3	70	2	3	2	72	3	45	2	3	2	35	3	2	3	2	3	2
8079	697	5.16	157	0.600103	0.733231	0.629044	2	3	80	2	3	2	75	3	103	2	65	3	86	98	94	2	3	2	3	2	109	3	90	2	3	2	94	3	2	3	2	53	3	2	46	3	83	2	3	2	3	2
8169	697	5.16	158	0.880771	0.964178	1.41523	2	3	69	2	49	3	56	79	98	2	3	87	84	96	99	2	59	86	77	53	101	3	82	74	2	94	91	83	3	2	3	42	2	76	3	2	85	62	3	2	38	3
9575	697	5.16	180	0.278757	0.840264	0.811533	2	91	64	62	48	3	65	2	3	2	45	3	114	72	2	3	59	59	2	3	94	54	2	3	2	3	88	2	3	2	3	65	2	3	58	55	2	3	2	3	2	57
9286	698	5.16167	175	0.152282	0.535441	0.670681	2	3	18	2	3	2	3	2	3	2	3	2	3	2	3	2	50	3	2	3	2	3	54	2	3	2	54	3	26	2	37	3	2	3	2	3	2	3	2	42	3	2
8664	699	5.16333	165	0.622446	0.601054	0.548729	3	96	65	105	2	3	68	111	145	74	2	94	104	117	127	62	61	62	3	2	3	2	118	89	3	96	82	98	44	2	3	62	56	104	80	2	112	94	3	2	3	2
1000	700	5.165	62	1.31743	1.16031	0.939902	3	2	82	66	84	3	53	84	145	2	78	3	139	148	116	80	91	2	109	3	127	2	116	83	3	2	3	2	3	2	3	94	2	76	89	3	102	2	68	3	2	3
5492	700	5.165	120	0.542438	0.56252	0.470745	3	70	2	48	3	2	53	3	2	46	59	3	2	121	102	43	3	2	3	2	91	3	2	3	2	3	78	2	3	2	3	2	3	65	2	3	52	96	59	79	65	2
3350	701	5.16667	91	0.86266	0.948468	0.765933	3	2	3	2	3	2	65	3	88	2	3	2	83	113	90	3	2	3	2	3	2	43	3	2	3	2	3	2	3	2	34	3	2	3	2	3	2	3	2	3	2	3
3841	701	5.16667	99	0.640052	0.904036	0.888328	2	3	66	2	3	2	3	2	3	60	2	3	72	86	70	68	2	3	52	2	3	2	3	2	3	2	72	3	2	3	2	3	2	3	2	3	2	3	2	3	46	32
7991	701	5.16667	156	0.871658	0.721203	0.695076	3	2	3	79	2	3	2	89	121	3	78	2	3	121	94	2	3	2	3	2	95	51	89	3	56	2	3	2	3	2	3	2	3	73	66	2	3	2	3	2	60	3
1406	702	5.16833	69	0.721578	0.548029	0.76799	97	172	128	119	122	2	3	190	189	117	203	2	147	179	181	134	3	2	3	2	186	3	2	170	3	191	2	138	144	113	210	261	96	138	3	2	160	3	105	2	117	119
2350	703	5.17	79	0.0137847	0.544208	0.519586	186	345	471	188	2	89	229	556	569	229	181	3	2	357	240	159	256	3	2	3	2	3	2	382	285	269	3	135	2	255	3	2	3	477	229	73	2	3	2	507	186	125
4951	706	5.175	114	0.266165	0.769825	0.649264	2	3	78	2	3	127	65	2	3	2	3	2	3	96	93	142	56	2	3	2	55	3	64	82	154	2	3	2	3	2	3	89	115	119	165	65	75	2	60	3	2	64
111	741	5.23333	52	0.727965	0.947044	0.76723	331	3	2	3	2	3	320	158	2	3	464	2	118	3	2	3	255	197	2	3	274	2	152	374	3	2	3	2	3	2	3	2	3	2	162	3	2	3	2	3	2	3
7188	759	5.26333	145	0.668616	0.497566	0.69523	3	2	172	3	2	3	2	3	79	2	177	3	2	3	2	3	67	35	2	93	3	2	3	2	3	2	3	2	3	87	2	93	122	3	2	75	53	3	2	3	2	3
11681	762	5.26833	218	0.543536	0.520861	0.598495	2	3	2	3	2	3	2	3	2	3	2	3	60	2	3	2	3	2	3	86	68	2	3	2	3	73	2	3	37	2	3	2	3	2	60	3	2	3	2	3	30	49
9120	767	5.27667	173	1.10211	1.64081	1.41949	263	295	248	345	162	278	213	298	268	207	272	216	129	221	221	217	253	235	195	3	169	235	182	293	411	304	316	316	249	424	443	303	349	266	322	237	249	350	311	348	261	291
9362	770	5.28167	176	1.18117	0.880768	0.735456	83	40	173	117	154	2	140	174	201	104	114	177	123	120	3	2	153	175	3	2	115	50	109	113	3	159	181	203	2	237	3	269	2	3	2	175	197	140	184	3	243	173
261	771	5.28333	54	1.22228	1.21383	0.983794	785	2	1018	1014	815	372	883	1162	1365	857	889	945	815	1095	137	224	1057	1001	138	248	821	323	759	843	384	1073	1217	1729	1422	1688	1410	1534	465	455	368	1386	1204	930	1269	1254	1579	1185
337	771	5.28333	55	1.26417	1.0763	0.867067	29757	2593	41029	35957	31041	4891	34771	46694	52136	31583	31109	36267	31000	41600	4908	6653	42254	36491	5606	3770	30455	9447	28212	32064	8661	41183	47182	62962	52972	62963	53526	57402	8010	6858	6700	53178	46885	35191	48714	45315	60565	46674
446	771	5.28333	56	1.25737	1.08409	0.873813	7435	654	10420	9455	7870	1149	8663	11942	13289	8070	8035	8972	7945	10856	1223	1743	10641	9173	1294	962	7800	2309	7160	8040	2202	10377	11851	16499	13872	16638	13735	14445	1977	1755	1695	13904	11923	8987	12579	11546	15638	11864
540	771	5.28333	57	1.27695	1.08883	0.877071	5471	531	7755	6884	5792	843	6365	8779	9607	5923	5998	6713	5838	7930	865	1254	7740	6868	1009	761	5621	1702	5214	6030	1775	7749	8738	12038	10310	12003	9863	10675	1378	1282	1226	10082	8935	6553	9276	8585	11456	8603
637	771	5.28333	58	1.0049	0.806795	0.65031	1300	389	1982	1818	1258	237	1568	2169	2040	1441	1711	1423	1580	1853	303	417	1854	1484	435	332	1468	319	1168	1542	604	1798	1988	2955	2376	2880	2160	2297	405	236	261	2621	2357	3	2241	1809	2776	1977
830	771	5.28333	60	1.20411	1.03428	0.833322	1589	3	2208	1971	1701	232	1777	2431	2771	1844	1731	1979	1694	2312	308	413	2147	1908	352	299	1688	608	1459	1717	83	2309	2429	3449	2869	3375	2852	3009	442	395	382	2906	2505	1941	2602	2424	3211	2442
912	771	5.28333	61	1.24443	1.04889	0.844676	4575	3	6308	5869	4721	791	5247	7080	7732	5015	4965	5408	4864	6533	828	1120	6412	5523	939	667	4673	1438	4215	4902	1383	6217	7090	9787	8129	9712	7832	8467	1200	1155	1068	8146	7106	5361	7520	6791	9126	6989
1001	771	5.28333	62	1.07598	0.967934	0.782366	426	2	635	549	433	3	520	755	811	485	467	563	497	579	70	102	603	570	135	2	446	3	437	518	2	673	638	992	842	945	887	917	3	103	115	785	721	548	741	737	869	639
1043	771	5.28333	63	0.850664	0.74156	0.621388	197	2	401	278	207	3	250	389	405	263	278	215	280	307	2	3	288	274	2	3	249	2	220	297	3	266	311	526	398	532	486	460	2	3	2	444	399	218	385	3	504	361
1081	771	5.28333	64	0.552203	0.581686	0.550553	72	3	179	188	115	2	89	244	226	139	199	115	124	156	3	2	139	141	3	2	119	3	74	2	3	190	119	327	231	265	271	261	2	3	2	206	237	164	197	3	235	113
1325	771	5.28333	68	1.36808	1.33249	1.07927	240	3	302	275	238	216	245	343	413	271	238	289	246	349	2	69	273	309	3	2	200	196	218	257	270	392	290	483	400	473	461	441	240	3	223	406	358	281	344	397	441	281
1503	771	5.28333	70	1.26353	1.06054	0.853972	1322	110	1758	2187	1423	272	1423	1967	2295	1537	1482	1654	1368	1906	265	375	1791	1662	3	438	1339	499	1254	1401	488	2624	2000	2972	2336	2794	2476	2567	388	361	344	2354	1972	1667	2182	2120	2440	2055
1678	771	5.28333	72	1.10876	1.0647	0.858273	116602	8414	152520	131205	127760	17323	132309	178368	235078	125890	113946	151611	114591	157983	16505	23458	155514	153556	18382	12733	112960	34656	112610	114938	29561	163414	192582	293906	214095	262432	246528	269388	26939	23191	22588	206983	174420	141159	189761	193907	239572	181769
1778	771	5.28333	73	0.887771	0.639826	0.537001	40624	2	38647	50877	44746	6645	47393	68460	85648	47352	42338	54142	41395	60361	3	9108	55619	54313	6797	5680	40063	2	39741	42110	3	58938	68447	2	84871	84216	92381	3	2	8766	3	80269	65479	2	69040	72288	92404	64189
1892	771	5.28333	74	1.09686	1.08117	0.872367	19271	1393	27121	21504	21291	2592	22445	32248	40125	22176	19957	25365	19902	28719	2677	3800	26657	25938	2814	1998	18922	5258	18740	19862	4721	27793	32291	52186	39498	47862	42705	46429	3965	3661	3707	37629	31356	23774	33324	33601	43505	30536
2008	771	5.28333	75	1.18205	1.06016	0.855806	40309	4162	53514	48933	41927	6129	45601	62144	73289	44542	42573	48687	41305	56955	6071	9112	53083	49177	7590	2702	39527	11421	37238	40666	10871	53889	62690	98109	74841	90958	78033	83359	9358	5656	8896	73603	61914	47027	65767	64134	81805	60413
2121	771	5.28333	76	1.11614	1.04279	0.840666	3508	2	4948	4581	3908	578	4071	5843	6985	3971	3850	4644	3782	5218	605	852	4835	4764	680	483	3630	1027	3453	3803	1013	5054	5713	8897	7039	8334	7343	7855	787	746	731	6710	5673	4325	6013	5950	7642	5499
2288	771	5.28333	78	0.957463	0.914946	0.761442	565	3	860	798	607	107	597	1106	1234	707	633	840	688	879	125	119	644	846	2	3	514	2	611	623	3	1026	718	1392	1099	1375	1428	1307	2	179	145	1137	963	683	916	1101	1201	739
2424	771	5.28333	80	0.814587	1.09215	0.946836	504	174	708	677	595	288	488	939	1108	632	497	836	535	736	236	303	555	777	2	3	471	189	594	575	2	893	645	1260	1026	1194	1361	1249	323	332	289	960	823	674	745	1069	997	601
2494	771	5.28333	81	1.02185	0.997061	0.81953	425	2	678	648	563	3	469	882	1024	638	471	762	491	689	2	146	481	760	3	2	3	2	560	592	3	852	630	1200	985	1079	1278	1200	2	3	120	882	812	706	666	1005	930	530
2586	771	5.28333	82	1.14889	1.07616	0.866857	813	2	1216	1179	977	155	911	1513	1875	1044	960	1315	865	1305	129	228	1084	1302	3	2	832	374	973	1025	288	1468	1246	2024	1650	1968	2058	1990	185	201	223	1643	1473	1221	1413	1674	1844	1189
2674	771	5.28333	83	1.05605	1.02372	0.825191	609	2	929	846	731	84	629	1162	1380	793	675	1001	629	921	114	139	712	981	3	2	571	261	701	765	207	1154	841	1549	1201	1440	1546	1531	102	144	174	1207	1043	889	976	1231	1304	776
2763	771	5.28333	84	1.14351	1.08496	0.873484	870	2	1295	1113	1041	175	961	1580	1846	1031	983	1292	931	1291	197	205	1138	1353	255	3	874	374	982	1096	280	1564	1277	2060	1743	1983	1993	2057	213	246	267	1678	1530	1255	1430	1719	1841	1283
2855	771	5.28333	85	1.03199	1.0082	0.813058	817	2	1257	1185	1036	134	942	1576	1824	1035	987	1314	931	1265	135	241	1090	1332	210	3	823	349	934	1068	282	1439	1260	2082	1746	2018	2005	2049	180	214	214	1595	1448	1175	1369	1619	1798	1203
2946	771	5.28333	86	1.17644	1.05324	0.850135	1425	351	1952	1816	1571	294	1576	2363	2683	1649	1528	1900	1495	2036	296	378	1800	1923	357	240	1432	517	1485	1623	575	2138	2138	3084	2591	3055	2872	2998	444	365	403	2563	2214	1869	2249	2396	2778	2011
3043	771	5.28333	87	1.17558	1.0368	0.834747	2069	2	2704	2571	2157	398	2200	3155	3613	2304	2173	2631	2109	2881	394	544	2599	2695	495	344	2077	767	2034	2162	682	2899	2989	4519	3630	4213	3803	4040	526	496	542	3557	3128	2532	3192	3233	3982	2932
3123	771	5.28333	88	1.08838	0.957945	0.79038	565	3	803	751	655	79	617	914	1087	694	669	814	625	857	91	153	730	817	2	3	550	2	582	634	3	818	811	1280	1012	1210	1172	1203	139	124	185	1091	911	708	892	1047	1120	803
3351	771	5.28333	91	1.2593	1.02554	0.825844	774	2	1043	899	822	3	893	1166	1315	801	764	954	832	1048	149	206	1069	911	2	3	766	268	712	826	2	1082	1197	1551	1328	1489	1351	1474	3	149	182	1264	1234	876	1267	1141	1503	1223
4117	771	5.28333	102	1.26895	1.02232	0.823801	1047	335	1396	1209	1095	176	1164	1620	1740	1105	1100	1268	1125	1428	234	254	1418	1253	430	487	1021	376	971	1128	316	1449	1576	2097	1729	2032	1778	1864	243	256	279	1739	1643	1210	1716	1546	1983	1578
4202	771	5.28333	103	1.32916	1.09379	0.880592	4931	440	7052	5849	5248	836	5787	7934	8668	5008	5079	6037	5487	6704	872	1051	6977	6108	976	717	5154	1640	4968	5545	1520	7182	7807	9770	8520	10056	8683	9444	1224	1149	1131	8586	8126	5773	8340	7515	10147	7841
4305	771	5.28333	104	1.34875	1.09369	0.890604	426	88	615	536	485	101	500	698	737	463	472	568	474	586	86	114	575	560	2	3	437	2	435	495	140	636	665	869	754	832	778	843	97	137	133	724	717	538	772	680	866	650
4394	771	5.28333	105	1.46367	1.09835	0.890535	191	124	292	285	229	2	243	323	343	210	218	317	248	293	3	2	290	265	3	2	235	3	205	285	2	270	347	433	383	412	346	446	3	2	3	364	367	282	400	365	456	309
4871	771	5.28333	113	1.25513	1.03535	0.833535	588	2	807	684	652	3	679	848	1030	597	607	723	629	753	83	136	837	789	2	3	638	2	597	585	198	849	959	1189	926	1131	1095	1116	134	122	99	956	918	722	957	901	1154	931
4952	771	5.28333	114	0.504881	0.728281	0.591355	124	3	194	188	154	2	186	218	276	141	174	175	155	188	3	48	213	200	2	3	143	2	144	152	145	230	229	331	270	296	253	301	101	3	124	289	233	2	237	3	284	211
5322	771	5.28333	118	1.0264	0.830054	0.668258	232	3	338	281	286	2	302	369	415	300	276	331	284	296	3	2	325	332	3	2	269	121	232	264	3	332	410	557	414	512	446	454	2	3	75	453	385	2	413	377	508	385
5910	771	5.28333	128	1.35344	1.16361	0.93717	1594	3	2114	1890	1740	277	1889	2393	2759	2	1605	2021	1670	2107	261	342	2224	2022	3	2	1626	519	1566	1564	468	2234	2683	3362	2669	3146	2899	3111	404	385	351	2645	2350	1895	2683	2424	3138	2551
5990	771	5.28333	129	1.34186	1.08153	0.870714	543	3	783	673	641	2	664	873	955	620	568	723	623	717	3	2	779	755	3	2	589	239	593	591	3	793	962	1182	956	1108	1093	1152	130	2	3	955	953	656	960	904	1167	894
6094	771	5.28333	130	1.29038	1.07607	0.866352	6031	417	8267	6992	6314	972	7098	9511	10203	6043	5912	7544	6414	8011	927	1257	8449	7509	1062	736	6140	1821	5982	6406	1651	8461	9750	12117	10089	12052	10820	11750	1469	1286	1248	10095	9427	6765	10215	9190	12193	9365
6189	771	5.28333	131	1.33139	1.09902	0.886625	1009	198	1434	1223	1098	221	1199	1568	1700	1087	1047	1334	1122	1384	283	303	1381	1269	3	2	1122	355	1001	1076	354	1450	1644	2062	1738	2097	1815	1936	262	266	294	1736	1606	1187	1695	1524	2094	1600
6293	771	5.28333	132	1.21763	0.968911	0.789662	339	2	441	425	307	88	370	506	504	325	352	414	337	406	70	89	417	409	3	2	315	3	307	328	2	466	524	655	492	568	589	614	110	109	3	493	485	360	513	505	615	457
7273	771	5.28333	146	1.2336	1.05793	0.851747	5953	472	8066	6548	6384	981	6968	9251	10589	5986	5700	8064	6282	7705	891	1218	8191	8092	1047	707	6199	1900	6007	6264	1662	8550	9800	12104	9843	11779	11328	12438	1431	1234	1201	9898	9173	6920	9890	9346	12085	9341
7992	771	5.28333	156	1.21752	1.06057	0.85388	4292	2	5481	4677	4604	713	4898	6344	7564	4222	4057	5596	4314	5352	649	879	5774	5670	729	548	4378	1356	4244	4332	1142	5950	6984	8513	6929	8275	8040	8910	988	885	868	6829	6405	4951	7110	6622	8396	6559
8080	771	5.28333	157	1.13725	0.993767	0.801844	867	3	1202	1054	1026	139	1013	1371	1668	883	868	1206	914	1185	139	178	1235	1199	187	114	930	294	895	926	2	1262	1439	1840	1433	1769	1785	1971	174	159	198	1450	1361	1021	1528	1479	1751	1386
8170	771	5.28333	158	1.17867	0.935565	0.754235	323	2	470	420	380	3	416	482	629	355	328	466	340	449	2	72	476	478	3	47	334	2	337	322	3	484	546	742	612	646	601	740	2	3	2	557	516	411	579	551	681	512
8260	771	5.28333	159	0.935184	0.779647	0.766652	100	2	116	3	2	3	108	129	160	116	93	150	84	131	2	3	140	130	2	3	90	34	79	87	2	153	148	205	3	203	200	188	2	3	2	156	168	3	154	190	181	132
9196	771	5.28333	174	1.20999	1.03951	0.837055	2587	187	3340	2780	2923	479	2907	3787	4637	2406	2428	3457	2609	3185	404	530	3410	3516	466	327	2530	813	2632	2564	739	3541	4246	4983	4009	4806	4918	5431	662	525	526	3912	3838	2940	4169	4055	4972	3880
9287	771	5.28333	175	1.19783	0.983547	0.791997	304	3	454	393	381	2	371	482	605	315	315	445	342	385	3	87	416	422	85	57	323	116	334	334	2	484	502	673	521	598	629	690	3	2	105	481	499	403	517	548	638	479
176	772	5.285	53	1.24721	1.07369	0.876894	831	3	1269	1226	981	188	1044	1500	1497	1118	2	1080	1019	1445	218	262	1274	1035	3	2	903	3	880	977	2	1254	1334	2049	1706	1924	1700	1751	184	229	133	1675	1442	1193	1521	1441	1775	1378
1407	772	5.285	69	0.293401	0.901231	0.829051	178	174	313	203	185	3	2	355	279	195	289	169	248	331	3	2	312	139	3	2	267	3	138	231	2	288	249	484	395	527	280	330	200	222	146	342	388	3	350	2	364	268
2206	772	5.285	77	1.19988	1.03736	0.835686	2498	545	3392	2959	2596	319	2793	3923	4323	2618	2634	2961	2662	3347	402	562	3513	3120	665	821	2490	675	2339	2517	796	3449	3735	5481	4428	5300	4606	4980	594	572	400	4334	3979	2815	4254	3607	5054	3979
3924	772	5.285	100	0.475303	0.735523	0.650159	180	3	280	231	222	131	238	321	279	228	171	234	215	220	81	160	313	228	2	3	256	2	158	213	147	254	329	383	271	390	303	321	186	217	142	333	320	3	342	2	388	367
5212	772	5.285	117	0.919587	0.667765	0.538739	195	3	302	314	272	2	276	413	386	234	238	264	279	297	3	107	368	261	2	3	251	2	193	236	3	332	335	427	350	427	366	405	2	3	2	417	333	3	389	351	460	335
7103	772	5.285	144	0.781753	0.611604	0.498661	126	109	183	144	134	3	141	184	213	146	146	191	129	134	2	66	168	155	3	2	124	67	135	140	60	157	203	276	229	244	259	239	3	2	3	176	182	159	176	2	231	171
7	773	5.28667	50	0.017746	0.277959	0.246854	2	3	167	2	3	124	2	47	102	3	113	2	130	86	102	120	72	3	2	56	3	2	3	2	3	2	3	118	87	156	2	3	2	3	2	3	137	2	3	2	194	109
2351	773	5.28667	79	1.35715	0.971655	0.793793	672	3	1380	825	391	341	725	1313	775	837	1033	349	1175	1027	2	140	788	428	343	3	851	2	510	859	246	732	507	1486	1148	1404	970	838	3	2	183	1193	1678	494	1182	1060	1406	872
4811	773	5.28667	112	1.03266	0.736239	0.603843	155	2	192	201	156	73	161	190	205	144	145	168	140	221	73	3	215	156	2	3	149	2	93	152	3	208	182	283	221	280	2	267	3	2	69	211	214	214	221	3	254	219
727	774	5.28833	59	1.18156	1.02054	0.834254	2	1953	3710	3117	3025	648	3501	4607	4902	2580	3420	3	3264	4346	701	900	4177	2082	687	731	3205	1031	2794	3233	1166	4097	4460	6411	5329	5755	5134	4360	2	794	807	5485	2686	3496	4793	4407	5844	3150
3425	774	5.28833	92	0.864521	0.613275	0.541941	2	3	104	129	120	2	119	3	144	118	2	95	102	102	3	2	112	117	3	2	86	3	2	3	2	130	121	107	116	171	3	148	2	3	2	172	139	3	153	2	179	114
5025	774	5.28833	115	0.356647	0.264164	0.294962	2	69	95	3	96	2	86	104	116	97	3	2	109	91	3	2	115	133	3	94	2	3	2	79	3	2	3	125	2	117	112	122	3	2	3	112	125	2	102	3	147	89
5115	774	5.28833	116	1.00748	0.725896	0.591857	3	2	137	160	130	3	153	190	185	2	126	117	113	159	3	2	162	95	3	2	99	3	90	2	3	124	151	241	235	2	215	184	3	2	3	192	149	158	179	2	218	174
6812	774	5.28833	140	0.353126	0.303596	0.457931	3	2	66	61	3	2	61	56	89	51	3	60	2	73	3	2	3	74	2	3	52	2	3	2	3	2	3	90	2	74	3	87	2	3	49	2	3	2	49	3	106	2
1110	775	5.29	65	0.62645	0.481162	0.418902	3	67	187	2	3	2	96	225	128	148	150	3	155	2	3	2	96	90	3	2	125	3	2	3	65	242	2	244	146	204	3	172	2	3	2	158	199	3	170	2	208	105
1247	775	5.29	67	0.649857	0.545608	0.493152	157	2	280	253	161	3	201	391	306	213	238	226	230	285	2	3	246	246	2	3	2	3	2	235	3	293	251	469	417	402	336	318	2	3	2	373	344	3	337	2	400	231
10030	775	5.29	189	0.111099	0.299323	0.943062	64	3	2	3	2	3	69	2	79	77	3	89	2	3	2	42	50	71	3	75	83	33	2	3	105	2	87	82	3	2	3	90	2	3	2	62	3	2	78	3	80	53
3842	776	5.29167	99	0.951892	0.682837	0.55161	2	3	118	101	101	2	108	131	106	3	2	110	82	96	3	2	115	63	3	2	3	2	71	87	3	2	127	156	3	155	2	166	3	2	3	155	2	3	140	2	161	145
6735	776	5.29167	138	0.801741	0.577583	0.483448	3	2	3	71	2	3	69	81	2	3	72	77	2	59	3	2	3	2	3	2	3	2	45	3	2	3	83	104	2	3	2	113	3	2	3	2	88	3	2	3	90	61
6770	776	5.29167	139	1.49057	1.05671	0.935961	3	2	60	62	3	2	54	3	2	3	2	54	3	62	2	3	56	2	3	2	3	2	40	3	2	3	2	3	2	3	2	96	3	2	3	69	59	2	81	3	74	76
6926	776	5.29167	142	0.547488	0.390768	0.382967	3	2	3	2	63	3	66	2	50	3	2	90	3	2	3	2	3	53	2	3	2	3	2	3	2	3	2	78	3	2	3	115	2	3	2	3	2	42	3	2	93	61
7457	776	5.29167	148	1.31923	1.07407	0.87595	539	505	571	601	385	336	525	668	667	529	553	616	546	601	437	343	524	557	3	478	583	400	488	549	574	661	714	774	648	801	743	745	321	301	362	660	646	651	659	715	682	560
1592	777	5.29333	71	0.587772	1.17053	1.2396	2	3	2	1123	3	2	1064	3	2	3	2	3	2	3	2	3	2	3	317	343	2	444	3	2	3	2	3	2	1562	1920	1744	3	2	3	2	1581	3	1157	2	1424	3	2
4021	777	5.29333	101	0.554757	0.543149	0.502311	3	2	141	142	101	3	133	165	152	131	159	128	107	130	2	3	156	124	2	3	143	2	79	108	3	2	139	212	188	219	3	169	94	2	126	174	146	98	186	3	218	163
7013	778	5.295	143	0.62578	1.4825	1.27151	3	2	3	2	3	2	3	2	3	2	3	2	3	2	3	2	66	3	2	3	2	3	2	3	2	3	2	3	74	127	2	108	3	2	3	103	74	2	64	3	82	2
4485	779	5.29667	106	1.55084	1.11754	1.18369	2	3	2	3	2	81	3	2	3	2	3	2	3	2	110	126	3	2	171	230	57	3	2	3	52	2	3	103	2	3	55	2	3	61	2	3	2	3	2	3	2	3
7347	779	5.29667	147	1.02082	0.724316	0.998195	3347	3563	2838	3491	2042	2458	2926	3729	3221	2978	3372	3322	3152	3447	2990	2244	2645	3011	2321	2989	3702	2531	2877	3282	4041	3918	4136	4225	2970	3658	3304	3227	2742	2122	2729	3454	3529	3767	3222	3249	2896	2976
7555	779	5.29667	149	0.497378	0.417591	0.71143	204	2	161	228	115	164	187	230	264	192	218	240	204	185	169	155	177	188	3	229	254	2	162	243	325	259	247	245	173	214	207	221	133	144	169	193	225	249	181	243	198	199
9755	779	5.29667	184	1.36219	0.9666	0.971025	2	212	3	2	3	86	2	3	2	91	3	2	3	74	158	132	2	52	225	324	59	119	3	2	191	3	2	148	3	2	3	54	94	91	150	2	3	2	3	2	3	57
1162	780	5.29833	66	0.574055	0.432751	0.634755	672	616	507	718	425	310	532	732	719	542	615	539	544	637	517	378	475	562	474	651	640	398	460	690	792	743	691	765	598	731	664	657	441	322	547	655	745	679	541	512	537	537
11591	781	5.3	217	0.418158	1.09284	0.971447	239	286	211	248	132	192	205	295	240	195	260	259	238	241	257	166	177	257	2	287	302	3	232	274	312	283	261	273	2	224	3	181	203	167	220	212	266	2	204	3	170	194
112	782	5.30167	52	0.0863319	0.177839	1.1451	596	539	564	350	564	295	257	363	2	313	409	951	513	191	258	263	143	224	3	2	243	3	164	399	241	2	282	515	376	312	1007	3	229	679	172	2	676	3	349	2	308	297
44	784	5.305	51	0.503045	0.360746	0.292657	129	2	116	128	3	2	206	195	233	167	300	150	265	178	3	2	138	110	3	2	177	3	2	223	160	185	3	171	2	328	3	293	2	3	130	157	349	2	236	3	197	233
3579	784	5.305	95	0.893439	0.858265	0.701347	3	2	3	89	2	100	3	2	66	3	2	161	3	2	3	2	3	2	3	2	3	90	2	3	2	3	2	3	2	3	2	3	2	3	2	58	106	3	2	3	2	63
3767	784	5.305	98	0.150368	0.411915	0.331752	92	51	128	97	91	3	94	117	157	2	97	108	88	92	100	69	114	151	39	3	92	2	102	117	3	145	134	150	136	142	137	186	54	56	2	99	108	3	127	107	142	103
3195	786	5.30833	89	0.559667	0.624347	0.892942	506	4157	668	590	571	3	559	651	880	465	654	545	505	594	365	277	320	690	2	3	553	247	583	507	348	709	590	666	555	560	703	792	361	295	437	531	572	698	519	581	644	459
6482	791	5.31667	134	1.13659	0.817988	0.668112	89	340	83	140	2	146	54	93	100	185	3	2	3	127	243	231	2	3	347	463	96	2	89	3	2	132	3	213	85	132	2	113	139	151	206	95	110	115	3	102	72	2
3292	795	5.32333	90	1.00327	0.810053	0.73713	3	327	2	97	71	3	89	104	141	2	87	84	56	86	3	2	3	104	2	3	2	3	2	54	3	109	74	179	2	144	3	142	2	3	2	140	143	3	117	2	104	73
3641	796	5.325	96	0.617247	0.451476	0.925823	3	356	2	3	2	108	3	66	2	3	2	3	59	2	3	83	59	93	2	3	2	3	2	3	2	3	77	65	2	119	3	123	119	107	2	3	2	3	2	3	2	3
11141	801	5.33333	207	0.230208	0.648836	0.943091	108	4682	68	210	122	167	211	2	75	123	283	3	2	3	2	3	88	113	251	2	3	2	98	3	2	3	179	86	181	50	151	177	92	2	3	2	3	2	134	3	127	2
12000	801	5.33333	223	0.299398	0.702559	0.908203	72	3205	3	2	89	109	148	3	57	62	200	2	3	2	3	2	3	2	133	3	2	3	2	3	68	2	128	59	3	2	3	110	2	3	2	3	2	3	81	2	83	3
3469	804	5.33833	93	0.830685	0.699762	0.564491	3	2	142	3	2	244	3	2	159	204	114	3	144	101	2	3	2	82	3	2	3	377	101	2	3	2	3	189	2	242	106	120	97	3	78	90	2	589	3	2	73	173
7926	805	5.34	155	0.351433	0.502853	0.553078	3	2	134	136	103	3	93	2	150	3	158	99	67	2	3	124	112	90	219	305	46	2	90	83	3	2	84	100	3	147	2	159	3	2	3	144	68	2	148	3	106	137
447	818	5.36167	56	0.177308	0.366573	0.828567	113	2	204	3	2	3	2	3	2	3	2	3	84	2	3	112	2	3	2	3	2	3	2	3	79	2	3	2	3	212	2	3	169	2	3	2	110	3	2	3	2	3
831	819	5.36333	60	0.927422	0.804238	0.768761	82	2	3	2	3	2	3	2	94	84	3	2	3	2	3	2	3	2	3	2	3	2	3	2	3	2	3	2	3	2	3	105	2	71	3	103	2	47	3	81	2	101
1679	819	5.36333	72	1.34343	1.52119	1.38425	1023	734	1355	1187	1104	730	1025	2	1451	899	1202	1091	783	1241	603	786	1165	1158	3	438	924	734	850	1086	735	1166	1318	1369	1555	1707	1575	1750	957	1012	734	1419	1334	1356	1391	1153	1309	1569
1893	819	5.36333	74	0.64967	0.844504	1.11586	171	3	353	2	213	3	2	119	3	2	294	3	2	3	2	153	3	2	3	2	3	2	3	2	3	2	3	223	2	317	344	282	3	2	157	286	3	2	3	215	184	299
2207	819	5.36333	77	0.333546	1.02137	1.16374	221	2	193	3	2	3	2	3	177	2	225	126	3	2	3	2	170	3	2	3	2	3	2	3	2	3	2	114	212	282	311	331	3	2	3	259	2	3	209	164	2	272
4698	819	5.36333	110	1.02523	1.37981	1.77195	311	431	429	401	389	512	323	261	324	248	407	231	208	310	301	367	300	285	287	2	273	360	202	367	501	313	321	239	435	406	387	522	538	487	389	389	370	432	396	380	293	440
263	820	5.365	54	1.51485	1.34398	1.16933	369	3	450	400	762	2	285	243	3	259	763	283	182	344	2	161	337	378	122	3	217	2	309	732	3	334	346	358	939	306	483	1058	184	205	2	828	402	925	801	450	331	894
2007	820	5.365	75	0.933771	1.79526	1.80714	4734	3754	6797	5757	4587	5908	4412	3807	5333	3699	5914	4280	2357	5073	3005	4408	4683	5041	2889	4918	3662	3950	3443	5810	5165	4776	5415	4793	6430	7703	7423	7675	5399	8809	4484	7285	7172	6043	5606	5611	4411	6317
7927	820	5.365	155	1.46605	1.63101	1.85962	427	419	638	594	570	532	405	404	511	338	612	370	250	445	291	441	433	465	197	186	331	376	396	500	512	384	468	386	572	711	649	758	564	464	466	606	523	643	629	577	425	616
7993	820	5.365	156	0.304067	1.18831	1.05957	143	3	192	213	216	154	136	148	200	151	248	126	85	127	190	168	171	154	2	185	121	160	144	190	248	206	167	122	247	265	257	300	167	202	215	195	184	3	258	2	179	261
177	821	5.36667	53	0.331957	1.34403	1.60579	101	3	225	228	161	198	172	161	191	2	3	2	3	216	148	184	175	128	2	3	57	2	3	153	2	155	178	139	221	248	278	321	196	260	266	265	246	3	272	284	178	2
913	821	5.36667	61	0.700273	0.913455	1.18215	227	2	309	254	223	216	237	148	303	199	284	159	110	238	151	191	205	220	3	2	187	3	170	187	2	229	247	218	372	391	3	398	288	278	209	350	309	354	337	2	211	333
1504	821	5.36667	70	1.56429	1.26688	1.11318	618	2	744	1158	732	3	505	489	600	534	818	488	352	712	2	3	614	524	2	3	2	506	488	676	594	1067	639	3	908	1050	852	995	2	3	600	845	759	840	834	775	555	861
2122	821	5.36667	76	0.749717	1.3037	1.38689	198	3	431	359	259	357	244	210	310	199	343	244	96	302	216	284	279	360	2	149	221	3	2	310	263	297	325	272	391	450	456	441	349	334	248	400	421	420	405	322	206	408
2947	821	5.36667	86	1.30231	1.1051	0.906245	3	2	3	2	90	3	2	3	80	103	2	3	2	3	2	3	2	3	2	3	2	3	2	111	3	2	3	2	3	2	3	2	93	124	3	100	69	2	125	81	3	85
5851	821	5.36667	127	0.666949	1.18314	1.71017	221	282	314	326	307	297	199	209	226	179	293	195	118	222	196	236	235	243	2	3	179	259	190	260	2	250	240	200	350	382	357	463	324	281	267	309	3	335	343	338	228	349
7867	821	5.36667	154	1.33605	1.87521	1.984	4042	3631	5001	4851	4543	4817	3629	3707	4197	3013	4614	3444	2150	4089	2772	3565	3995	4110	2201	2789	2931	3406	3318	4805	4378	3883	4085	3577	5073	6096	6043	6711	5183	4563	4011	5078	5073	5456	5273	4735	3805	5321
3925	824	5.37167	100	1.04759	0.746301	0.628292	3	2	121	135	149	3	114	156	88	106	191	2	3	164	2	3	146	81	2	3	2	3	74	128	2	142	157	3	2	210	3	221	2	72	3	166	174	2	224	3	123	199
2764	826	5.375	84	0.537708	0.912861	1.27087	2	3	106	2	110	83	3	2	91	3	122	2	3	2	59	3	2	3	2	3	74	2	3	2	3	2	3	2	169	3	2	122	87	75	92	162	130	3	97	2	3	130
9363	859	5.43	176	0.896864	0.673773	1.24763	2	47	3	73	2	122	53	84	61	3	69	72	72	84	112	128	82	75	155	79	63	125	79	2	129	86	71	85	3	2	3	2	132	82	117	67	3	82	2	3	68	109
11539	860	5.43167	216	1.72513	1.36673	1.11668	2	3	2	3	2	84	43	78	61	3	47	77	77	2	94	130	78	54	206	3	61	117	71	2	3	2	3	2	60	79	3	101	123	92	72	2	3	2	3	55	75	79
728	861	5.43333	59	1.28542	1.23717	1.23745	3	35087	28332	25772	23320	33470	23985	28125	30921	22119	23693	29966	27688	29859	39359	39846	29312	25984	54814	46678	25725	41446	26224	20523	48197	30238	27031	35156	25878	34523	31204	28513	42046	42312	39912	26933	25222	27932	24230	29200	28402	27964
7189	861	5.43333	145	1.33645	0.954336	0.955619	2	132	174	3	112	159	93	2	126	85	111	134	141	117	220	199	129	149	293	273	121	237	163	3	2	169	126	166	3	176	2	106	219	195	208	129	109	111	3	2	154	116
10422	863	5.43667	195	1.12179	0.915194	0.756048	2	3	2	3	38	2	3	60	2	44	3	2	3	2	82	75	3	2	102	3	2	3	2	3	2	3	2	66	3	50	2	3	2	67	89	3	2	34	3	2	3	48
10590	869	5.44667	199	1.16238	0.910123	0.936357	2	3	2	3	2	3	2	3	2	3	2	3	57	2	72	64	3	2	3	49	2	69	3	2	3	2	3	53	2	3	2	3	52	2	73	3	2	3	2	3	2	3
10750	870	5.44833	202	0.493524	0.617735	0.957754	2	3	118	64	65	128	82	2	101	59	3	148	110	101	172	185	99	116	199	2	76	174	110	3	210	111	101	139	2	140	3	104	149	157	163	67	105	62	50	70	116	121
10380	872	5.45167	194	1.27769	1.30245	1.05792	2	3	54	2	43	3	2	3	2	3	68	2	56	3	117	103	2	62	3	114	2	3	82	2	85	3	2	72	3	79	2	58	112	83	117	3	2	3	2	33	73	3
10691	872	5.45167	201	1.03725	1.08739	0.876207	3	2	3	2	44	3	2	3	2	54	3	2	3	71	107	112	2	3	2	3	2	3	70	2	3	2	3	84	2	74	3	2	71	89	88	3	2	3	2	3	58	2
11243	872	5.45167	209	0.538719	0.3972	0.633876	2	47	3	2	3	66	2	3	2	3	2	48	3	2	98	101	3	2	3	41	2	91	3	2	107	3	2	3	2	3	2	3	2	3	89	2	3	2	3	2	3	37
11282	872	5.45167	210	0.673107	0.568658	0.458092	2	3	2	3	2	66	3	2	3	2	3	52	2	3	88	73	2	3	2	3	2	3	2	3	73	2	3	2	3	2	3	2	80	66	3	2	3	2	3	2	3	50
11360	872	5.45167	212	1.21331	0.860891	1.21321	3	2	3	2	3	2	3	2	3	2	3	2	3	2	88	77	3	2	66	61	3	2	3	2	96	3	2	41	3	2	3	2	60	3	2	3	2	3	2	3	2	3
8	873	5.45333	50	1.33115	1.01241	1.07086	166	280	3	191	240	171	2	193	285	214	3	508	171	223	436	451	75	239	947	672	123	680	368	2	704	3	95	283	217	298	329	188	266	541	340	2	113	437	3	2	298	184
6927	873	5.45333	142	0.49271	0.590313	0.619747	3	2	79	3	2	95	3	2	3	2	3	95	70	46	95	133	2	71	3	82	2	110	61	3	2	85	3	81	2	3	2	77	93	88	98	3	2	90	3	2	82	65
7928	873	5.45333	155	0.856852	0.611105	0.569956	2	3	121	2	107	122	3	2	80	3	113	108	87	2	174	242	3	112	2	3	53	274	132	2	3	2	3	141	2	3	2	3	127	163	200	2	3	2	40	3	93	2
8805	873	5.45333	168	0.610218	0.504021	0.994434	2	3	2	73	3	85	48	86	2	3	2	92	75	3	132	163	2	67	3	133	2	190	77	3	195	102	2	110	3	88	2	3	2	144	133	3	2	3	2	3	69	70
10467	873	5.45333	196	0.460973	0.61848	0.692753	3	58	42	2	3	42	2	3	2	3	2	3	2	3	2	79	3	2	3	2	3	104	2	3	2	3	2	3	2	42	3	64	2	3	104	2	3	2	3	2	3	2
11202	873	5.45333	208	1.32314	1.13668	0.92386	53	2	3	2	3	2	3	2	3	43	2	3	2	3	70	98	2	58	3	62	2	3	2	3	2	3	2	95	3	58	51	2	66	3	68	2	3	2	3	2	3	45
11897	873	5.45333	221	1.0338	0.75184	0.828512	2	3	2	44	3	62	2	56	3	2	3	35	55	2	69	111	49	55	3	2	29	110	80	3	2	3	2	63	3	2	3	2	83	57	69	3	2	3	2	3	54	2
12408	873	5.45333	232	1.71126	1.40132	1.20593	65	2	57	3	2	3	2	3	2	3	62	2	58	3	68	128	45	2	156	105	55	3	2	3	60	82	60	114	2	69	3	82	104	89	105	2	50	3	2	3	2	3
1002	874	5.455	62	1.48537	1.23312	1.15385	478	661	514	439	398	629	378	487	524	399	414	571	512	540	817	851	461	529	1065	844	446	876	499	345	896	559	468	664	471	643	555	554	772	795	764	446	465	498	402	488	523	463
1082	874	5.455	64	1.26062	1.31864	1.16377	62	2	3	2	3	2	3	2	3	2	3	2	67	3	134	161	2	3	2	3	2	3	2	3	2	3	2	3	2	125	66	3	2	153	118	3	2	61	3	2	3	2
1894	874	5.455	74	1.46716	1.41758	1.33795	39000	47919	46126	2	31705	58062	31775	44301	54526	36310	31565	56109	44136	46089	77025	84041	46929	42843	99305	76421	38178	87025	40520	27733	95001	46932	37149	63308	41058	60540	53093	49348	76347	86503	80729	41514	42622	38326	33291	45287	46971	40264
2009	874	5.455	75	1.47204	1.3457	1.19136	39242	48121	42215	36555	31517	52218	31634	40889	48566	35312	32447	51230	41943	43361	65466	71479	43171	39668	88746	70810	36303	72543	38716	26920	82171	43660	36038	57988	38899	56427	50508	44362	68357	74982	69460	39007	39662	38910	32441	43870	43974	39910
2123	874	5.455	76	1.49355	1.33243	1.22918	2516	3068	2684	2305	2023	3393	1994	2718	3114	2322	2079	3218	2801	2823	4466	4975	2829	2688	5866	4689	2243	4953	2684	1691	5354	2913	2292	3873	2483	3572	3206	2942	4457	4958	4495	2482	2562	2490	2171	2865	2795	2561
3124	874	5.455	88	1.49867	1.32921	1.19733	2960	3530	3230	2685	2483	3974	2432	3197	3531	2470	2199	3721	3095	3178	5065	5519	3214	3102	6462	5249	2770	5732	3119	2196	5880	3431	2820	3868	2828	3944	3526	3379	5331	5408	5273	2671	3055	2848	2486	3092	3248	2962
3531	874	5.455	94	1.43852	1.29619	1.15641	8825	9797	9501	7561	7423	11404	7439	9230	10342	6613	6306	11157	8886	9157	14073	15348	9697	8992	18647	14659	7887	16256	9000	6084	16863	9985	8409	10849	7707	11081	10083	9785	16132	15503	15062	7400	8470	8258	7345	9093	9681	9116
4022	874	5.455	101	1.54563	1.37495	1.21977	3141	3751	3445	2906	2562	4224	2586	3352	3738	2637	2434	3920	3330	3497	5393	6154	3529	3258	7135	5729	2976	5873	3170	2333	6125	3652	2976	4509	3007	4356	3734	3646	5821	6118	5586	3024	3166	2957	2664	3399	3542	3195
4118	874	5.455	102	1.51467	1.34961	1.21299	2981	3726	3246	2816	2525	4094	2531	3218	3586	2540	2413	3708	3221	3332	5264	5909	3466	3176	6820	5590	2812	5810	3103	2348	5968	3515	2876	4293	2922	4145	3517	3513	5620	5836	5450	2882	3086	2890	2552	3210	3400	3246
4306	874	5.455	104	1.48541	1.34222	1.20618	1616	2066	1762	1477	1363	2221	1341	1757	2016	1371	1229	2061	1737	1823	2909	3329	1834	1769	3780	2997	1506	3245	1691	1189	3386	1960	1549	2293	1547	2242	1965	1990	3112	3218	3035	1579	1714	1592	1335	1782	1876	1702
4634	874	5.455	109	1.56132	1.19908	1.03213	95	142	140	3	103	187	91	166	172	104	2	175	139	136	283	320	116	165	329	235	91	367	165	3	2	141	91	245	136	199	3	157	228	267	317	58	133	2	75	135	138	108
4754	874	5.455	111	1.02845	0.748166	0.746428	137	182	156	138	106	221	80	178	152	131	103	180	162	141	285	353	134	178	384	2	98	397	209	3	307	183	99	222	2	214	3	173	268	333	296	122	153	2	82	3	188	130
5116	874	5.455	116	1.43027	1.30348	1.27365	500553	611598	644433	482065	404843	834992	394822	640728	770220	520269	421838	790458	593563	589851	970716	1063418	621463	637867	1281835	979457	539072	1191201	574898	430274	1238664	684749	488848	841470	542417	751462	779119	728723	901547	1070211	989429	624384	654685	489057	461116	657069	605533	491130
5213	874	5.455	117	1.46117	1.3515	1.27241	85880	105317	120281	84021	68306	164169	66805	114841	149386	93304	68913	156627	110981	109228	214087	237393	120159	114183	269558	192563	93512	269918	103716	67534	267421	121358	82479	174554	101273	152252	145833	138378	195463	240427	220408	110303	116894	81994	74816	117302	119969	85701
5323	874	5.455	118	1.4698	1.37164	1.27995	30272	36161	42532	28847	24057	58512	23589	39947	52202	32207	23318	55079	40241	38165	77351	86257	43772	40290	95390	68018	33234	97492	36632	23563	94528	42605	29413	62019	35266	54334	50861	49003	72619	87830	78969	38289	41205	27995	26154	40477	43700	30962
5408	874	5.455	119	1.48374	1.37321	1.27582	4954	5922	6502	4769	4034	8852	3901	6260	7665	5001	3926	8284	6332	6084	11842	13451	6644	6341	14444	10845	5155	14687	5741	3974	13968	6873	4676	9462	5498	8343	7577	7520	11238	13540	12143	5782	6362	4696	4270	6358	6804	4917
6562	874	5.455	135	1.39289	1.27769	1.20337	938	1179	1121	878	782	1403	735	1076	1221	832	725	1271	1024	1051	1842	2145	972	1085	2248	1716	860	2270	1056	782	2095	1246	835	1435	951	1352	1262	1211	1684	1943	1935	927	1066	946	777	1150	1073	833
6688	874	5.455	137	1.34877	1.08892	1.1435	160	3	200	164	115	231	83	181	205	124	115	217	151	172	334	398	144	197	432	289	2	470	197	102	336	209	134	264	3	255	171	213	283	344	352	164	131	2	72	139	173	108
7274	874	5.455	146	1.40449	1.2686	1.19863	520	619	562	431	404	696	426	528	552	460	428	592	557	522	764	880	582	605	1126	906	476	893	526	416	1016	618	456	694	488	629	603	599	918	878	814	481	592	473	462	526	571	531
9288	874	5.455	175	1.42238	1.15407	1.13196	243	296	238	232	206	323	189	247	252	190	225	272	244	278	324	347	263	261	511	361	236	368	260	193	411	282	242	321	225	306	254	264	397	340	318	211	231	223	196	233	260	269
10113	874	5.455	190	1.40266	1.29111	1.23526	7547	8537	8518	6777	6029	10200	6284	8208	9053	6563	6199	9352	8539	7760	10874	11997	9195	8439	15781	12493	7866	12339	7511	6429	13743	9099	7497	9917	6950	9429	9237	9190	13194	12395	10829	7687	8364	7154	7102	8327	8701	8586
10182	874	5.455	191	1.42803	1.30523	1.24024	1804	1938	1988	1538	1415	2311	1444	1930	2152	1487	1391	2177	1984	1802	2591	2835	2114	1996	3762	2891	1799	2929	1765	1408	3205	2113	1768	2261	1591	2244	2138	2142	3101	2907	2551	1759	1988	1699	1570	1924	2007	1981
10270	874	5.455	192	1.47466	1.32815	1.25875	677	794	764	608	523	889	531	756	777	595	508	847	755	702	1037	1114	794	774	1428	1137	683	1123	700	583	1275	805	676	832	623	866	795	813	1165	1143	1040	657	752	655	599	736	747	745
10328	874	5.455	193	0.938456	0.761398	0.91685	142	3	165	119	95	165	111	170	182	114	104	171	143	153	236	249	151	149	2	232	151	278	160	124	279	202	135	187	3	204	2	192	256	253	252	122	145	3	124	2	144	166
10636	874	5.455	200	1.03873	0.864805	1.05018	78	3	2	3	60	126	81	83	94	67	81	141	116	93	144	173	104	91	188	2	66	177	107	3	187	105	62	131	2	137	3	113	167	122	169	2	114	3	49	65	109	105
11682	874	5.455	218	1.27043	1.20173	1.20897	2811	3058	3243	2342	2330	3997	2281	3102	3529	2340	2079	3695	3235	2829	4118	4512	3517	3241	5937	4572	2883	5186	3033	2428	5646	3409	2791	3476	2461	3412	3504	3561	5250	4681	3999	2743	3180	2645	2600	3176	3310	3098
178	875	5.45667	53	1.24252	1.06889	1.05092	1473	1849	1337	1373	1215	1647	1174	1432	1477	1247	1296	1623	1476	1583	2059	2131	1382	1435	3088	2466	1207	2278	1419	1004	2653	1556	1298	1862	1340	1813	1692	1516	2023	2193	2008	1368	1390	1526	1245	1590	1468	1456
262	875	5.45667	54	1.61272	1.18066	1.12038	954	1174	1001	848	389	1122	733	980	1006	819	449	1165	1014	1034	1452	1532	940	966	2094	1601	793	1683	916	383	1757	1097	845	1299	494	1313	1077	644	1411	1593	1477	441	923	568	464	1016	968	491
338	875	5.45667	55	1.3205	1.15848	1.03056	3743	4640	3828	3553	3043	4369	3101	3685	3933	2952	3135	4069	3689	3941	5074	5162	3707	3608	7170	6062	3409	5543	3410	2695	6307	3938	3367	4690	3404	4667	4137	3987	5454	5477	5174	3652	3522	3593	3130	3880	3704	3869
448	875	5.45667	56	1.33659	1.18589	1.07126	2432	3011	2392	2243	1994	2875	1886	2437	2530	1961	1934	2590	2386	2631	3389	3467	2424	2354	4662	4020	2137	3594	2309	1740	4091	2562	2275	3106	2124	3015	2660	2485	3685	3751	3455	2259	2201	2425	2066	2582	2358	2489
541	875	5.45667	57	1.36959	1.16535	1.04942	3832	4548	3769	3527	3103	4342	3104	3603	3983	3026	3193	4131	3671	4056	5172	5214	3805	3663	7206	6174	3385	5416	3381	2673	6117	3974	3507	4664	3481	4648	3975	3922	5578	5419	5085	3529	3632	3837	3132	3855	3780	3824
638	875	5.45667	58	1.39685	1.17694	1.05969	6490	7908	6329	6020	5303	7286	5322	6229	6815	5132	5269	7173	6353	6753	8813	8865	6433	6095	12478	10620	5700	9165	6102	4496	10765	6742	6092	7999	5889	8135	6865	6414	9555	9415	8778	5990	5853	5778	5352	6540	6390	6773
832	875	5.45667	60	1.40789	1.22289	1.0908	4280	5172	4268	3847	3448	5050	3528	4101	4494	3443	3390	4695	4218	4419	5956	5918	4421	4123	8245	7029	3824	6234	3935	3066	7150	4549	4021	5313	3865	5248	4571	4517	6549	6367	5972	4012	3944	4094	3553	4250	4241	4378
914	875	5.45667	61	1.38986	1.17233	1.03916	5364	6590	5288	4895	4278	6274	4527	5218	5699	4280	4457	5722	5249	5520	7283	7282	5314	5117	10343	8665	4792	7566	4856	3838	8481	5562	4985	6623	4925	6557	5568	5463	7918	7745	7254	5081	5083	5155	4541	5208	5348	5399
1326	875	5.45667	68	1.51942	1.23529	1.19968	485	618	519	480	371	557	399	525	589	439	400	567	515	532	736	841	484	488	1128	854	454	883	504	318	921	567	497	696	507	688	534	514	723	802	764	461	424	515	351	513	515	442
1505	875	5.45667	70	1.45094	1.24231	1.09555	3272	3810	3209	3176	2693	3792	2586	3128	3401	2673	2683	3548	3277	3509	4535	4640	3295	3081	6250	5338	2906	4790	2984	2261	5360	3639	2969	4060	3000	4073	3428	3282	5000	5009	4599	2800	3052	3105	2730	3359	3217	3278
1593	875	5.45667	71	1.50823	1.29458	1.18071	1963	2482	2127	1838	1616	2641	1628	2097	2341	1741	1727	2352	2112	2267	3269	3344	2167	2059	4303	3453	1882	3342	1908	1488	3692	2210	1982	2795	1867	2660	2329	2290	3326	3314	3228	1954	2032	2023	1711	2138	2117	2070
1680	875	5.45667	72	1.49803	1.34831	1.20753	6561	8075	7181	6054	5332	8622	5340	7027	8171	5709	5434	8192	7083	7356	11019	11579	7418	6783	14363	11613	6272	11825	6426	4758	13074	7371	6191	9490	6458	9211	8128	7564	11392	12104	10997	6626	6788	6470	5822	7006	7305	6831
1779	875	5.45667	73	1.90326	1.44494	1.19098	401590	491453	455316	382851	328397	603379	327720	458889	569528	377731	329314	584653	449562	472810	789368	854896	484270	439087	1041269	788136	393689	899943	418949	287871	3	488636	383905	2	422220	603415	554613	478695	746501	889357	823187	433317	439882	3	340823	473172	482232	412790
2208	875	5.45667	77	1.33891	1.26534	1.11138	2757	2792	2620	2177	2141	3329	2247	2499	2869	1977	1866	3057	2811	2476	4080	4460	3059	2545	5581	4179	2481	4680	2535	1522	5045	2629	2516	3298	2176	3211	2948	2831	5269	4566	4150	2181	2504	2342	2195	2689	2920	3063
2289	875	5.45667	78	1.37661	1.2556	1.18391	543	642	489	457	443	691	398	605	625	499	373	868	651	561	1096	1308	444	619	1434	1022	413	1503	611	280	1357	662	394	812	515	834	804	626	932	1238	1163	443	507	545	293	725	656	448
2425	875	5.45667	80	1.68032	1.38855	1.26682	811	954	930	392	705	1191	632	937	1110	781	336	1141	886	914	1662	1918	863	942	2188	1635	759	2148	957	297	1829	1066	772	1306	823	1166	1149	1073	1476	1811	1709	787	854	423	385	1020	902	397
2495	875	5.45667	81	1.42506	1.25296	1.17128	612	817	780	609	532	995	450	764	872	627	472	927	697	744	1397	1605	635	727	1718	1165	565	1778	726	468	1474	821	546	998	662	936	887	870	1141	1450	1416	662	719	619	462	816	747	511
2587	875	5.45667	82	1.42188	1.27259	1.2281	746	957	932	730	638	1174	593	929	983	701	581	1042	860	891	1570	1862	791	941	1980	1538	721	2042	891	643	1785	1025	669	1206	788	1148	1087	995	1385	1679	1621	805	923	785	645	902	851	669
2675	875	5.45667	83	1.44201	1.2758	1.20994	773	989	914	776	674	1206	585	940	1030	736	625	1146	912	929	1623	1878	825	891	2040	1556	709	2089	911	640	1849	995	697	1254	820	1195	1057	1042	1443	1710	1705	790	889	811	605	926	937	698
2765	875	5.45667	84	1.57889	1.31285	1.20879	1506	1752	1716	1359	1195	1978	1180	1674	1778	1293	1228	1938	1742	1697	2543	2827	1504	1556	3377	2667	1416	2979	1558	1126	2922	1733	1320	2044	1467	2066	1801	1685	2439	2673	2653	1385	1578	1413	1153	1614	1592	1397
2856	875	5.45667	85	1.52051	1.32409	1.24694	1023	1270	1182	991	827	1468	806	1226	1351	927	913	1367	1166	1193	1949	2271	1108	1208	2400	1966	965	2385	1104	839	2267	1286	924	1544	1043	1489	1327	1289	1843	2107	2012	1018	1163	1050	807	1225	1113	981
2948	875	5.45667	86	1.51949	1.32514	1.18671	5082	6056	5357	4566	4140	6369	4207	5202	5811	4158	4046	5993	5422	5462	7924	8682	5419	5107	10553	8759	4758	8630	4910	3729	9296	5708	4865	6548	4754	6835	5639	5538	8607	8551	8187	4672	5100	4821	4341	5294	5273	5181
3044	875	5.45667	87	1.47334	1.2749	1.17596	2444	2898	2562	2214	1958	3142	1953	2549	2698	2028	1940	2839	2473	2632	3870	4420	2463	2468	5102	4226	2234	4488	2365	1809	4544	2770	2276	3223	2270	3141	2763	2729	3962	4238	3946	2267	2420	2278	2022	2547	2522	2359
3293	875	5.45667	90	1.94393	1.53105	1.44248	174	3	261	173	145	311	186	250	261	190	151	246	261	231	455	482	191	240	566	461	189	494	261	148	468	249	227	380	221	369	272	277	367	386	426	203	246	2	97	3	233	171
3426	875	5.45667	92	1.52992	1.08397	1.05123	182	277	196	153	108	250	181	203	202	159	167	225	199	160	312	377	183	204	418	310	172	411	204	112	367	197	148	279	132	231	3	221	305	303	342	154	214	2	122	3	195	166
3580	875	5.45667	95	1.20659	1.12671	1.00408	598	716	512	571	585	665	560	573	610	391	363	707	604	622	1042	1183	609	494	1602	1169	462	1205	703	165	1310	628	492	865	480	777	735	557	1236	1190	1122	396	494	576	481	751	719	629
3642	875	5.45667	96	2.02413	1.50831	1.2924	220	312	274	132	170	361	192	263	240	208	214	310	258	281	453	483	243	261	596	440	192	514	263	135	483	256	229	383	223	326	271	291	442	458	449	103	212	224	126	2	254	106
3700	875	5.45667	97	1.48707	1.32909	1.35757	202	2	257	169	180	293	148	250	246	196	142	290	256	253	415	420	214	242	552	418	187	527	252	124	472	243	168	317	223	284	254	255	400	402	408	196	242	181	139	241	250	165
3768	875	5.45667	98	1.47654	1.283	1.19837	591	782	699	567	507	791	475	674	717	534	483	759	662	677	1021	1149	666	644	1371	1107	552	1141	649	473	1238	707	573	874	579	822	762	703	1064	1099	1025	604	621	573	482	694	675	611
3843	875	5.45667	99	1.72946	1.37135	1.18378	653	866	682	630	522	875	499	700	761	543	495	844	693	705	1118	1269	710	667	1503	1233	572	1311	678	453	1270	733	614	980	617	909	758	768	1225	1220	1175	591	636	592	497	710	741	3
3926	875	5.45667	100	1.53117	1.37662	1.21088	14211	16626	15083	12798	11581	18522	11883	14674	16834	11594	10860	17423	14897	15181	23183	26459	16249	14566	30809	24996	13331	25023	14165	10217	26974	16163	13584	19122	13092	19051	16407	16052	26312	26196	24851	13157	14106	13255	11920	14968	15952	15110
4203	875	5.45667	103	1.49371	1.35383	1.19301	18060	21227	19365	16097	14921	23695	15037	18685	21569	14545	13464	22438	18534	19306	30011	34252	20291	18274	39239	32225	16526	33068	18091	12801	35432	20467	17246	24386	16643	23988	21122	20389	33749	33887	32366	16389	17929	17007	14848	19176	20233	18816
4395	875	5.45667	105	1.55687	1.3712	1.19112	1402	1814	1464	1290	1128	1815	1261	1469	1647	1201	1129	1738	1485	1506	2344	2651	1534	1433	3033	2523	1283	2546	1399	1076	2722	1538	1273	1974	1361	1892	1679	1618	2528	2608	2486	1328	1363	1323	1143	1458	1571	1432
4486	875	5.45667	106	1.26868	0.951812	1.04805	232	325	258	217	194	324	187	269	277	191	186	270	253	266	402	533	214	277	540	444	218	576	279	170	498	263	199	379	2	317	264	279	413	441	473	199	237	214	154	213	241	208
4533	875	5.45667	107	1.52854	1.14279	1.13613	167	198	190	161	146	251	145	210	196	140	109	204	177	182	345	436	181	196	399	379	154	422	209	120	383	231	142	287	3	255	200	218	311	348	383	151	190	162	108	2	184	138
4593	875	5.45667	108	0.988524	0.757805	0.679018	93	3	96	98	80	137	83	111	127	85	2	125	116	112	226	307	3	114	337	2	3	313	149	2	3	173	2	204	3	149	2	114	189	239	230	95	109	3	2	3	116	98
4699	875	5.45667	110	1.16379	1.11405	0.927002	98	196	170	128	135	223	67	161	146	124	124	158	157	159	292	322	135	119	349	3	121	391	164	2	3	165	118	213	169	194	154	180	295	321	312	114	139	177	2	171	142	117
4812	875	5.45667	112	1.017	0.746452	0.86556	210	245	273	176	129	281	158	228	252	181	144	250	255	254	382	454	225	238	543	2	219	475	222	165	466	255	178	316	218	289	3	232	346	366	357	221	228	179	144	2	229	183
4953	875	5.45667	114	1.3513	1.16477	1.2178	2057	2423	2250	1869	1630	2643	1566	2212	2341	1882	1730	2394	2198	2123	2880	3075	2200	2240	4077	3394	2022	3303	2017	1788	3623	2424	1907	2773	1901	2483	2448	2358	2909	3188	2803	2178	2272	2053	1822	2283	2043	1964
5026	875	5.45667	115	1.39928	1.19713	1.17728	3632	4510	4073	3550	2931	5023	2873	4208	4428	3459	3209	4633	4073	3941	5133	4949	4048	4074	7369	6465	3765	5544	3680	3169	6611	4322	3497	5217	3609	4693	4829	4646	5094	5342	5109	4208	4259	3572	3268	4200	3787	3549
5493	875	5.45667	120	1.43664	1.29137	1.2339	1296	1642	1655	1311	1101	2184	978	1686	1941	1255	1032	2051	1510	1552	2970	3544	1447	1666	3590	2685	1284	3938	1614	1130	3320	1851	1124	2268	1400	2044	1952	1848	2562	3256	3150	1480	1655	1293	1050	1613	1625	1094
5552	875	5.45667	121	1.4414	1.27997	1.21179	1038	1408	1369	1071	912	1827	781	1410	1542	1069	864	1644	1222	1295	2430	2956	1140	1392	3062	2159	1000	3283	1323	941	2725	1515	900	1792	1194	1695	1570	1558	2018	2640	2661	1194	1329	1077	862	1372	1267	854
5614	875	5.45667	122	1.4501	1.29778	1.2215	910	1215	1228	952	799	1597	716	1241	1335	944	731	1448	1062	1198	2216	2685	983	1225	2696	1930	884	2939	1173	849	2461	1321	827	1594	1066	1501	1375	1406	1838	2428	2359	999	1194	974	731	1207	1110	760
5657	875	5.45667	123	1.42627	1.27325	1.22953	920	1210	1208	882	758	1546	677	1226	1354	914	750	1506	1047	1170	2158	2649	967	1203	2613	1940	873	2944	1160	825	2464	1357	786	1561	1042	1463	1370	1344	1783	2354	2334	1024	1172	957	747	1193	1098	719
5710	875	5.45667	124	1.38898	1.25222	1.21509	901	1184	1206	972	802	1552	671	1194	1347	893	744	1468	1042	1156	2185	2659	996	1190	2672	1932	896	3061	1101	860	2435	1275	809	1649	1036	1473	1370	1382	1810	2374	2291	1061	1189	965	738	1197	1106	746
5749	875	5.45667	125	1.43264	1.28656	1.23658	918	1206	1189	934	777	1582	670	1217	1394	929	722	1500	1082	1148	2192	2675	1009	1250	2633	1945	876	3038	1208	831	2388	1361	782	1587	1029	1501	1386	1407	1840	2343	2355	1008	1154	945	739	1264	1145	748
5801	875	5.45667	126	1.44677	1.27248	1.22868	952	1265	1240	998	772	1646	684	1257	1406	964	780	1516	1081	1188	2270	2794	1021	1301	2865	1988	928	3063	1219	853	2512	1383	836	1646	1054	1551	1416	1416	1844	2495	2396	1064	1210	993	758	1255	1170	751
5852	875	5.45667	127	1.41765	1.26361	1.21105	917	1223	1219	989	834	1574	686	1268	1384	960	771	1474	1085	1207	2226	2751	1014	1215	2826	1997	880	3092	1177	778	2520	1313	820	1633	1042	1566	1459	1371	1845	2415	2390	1032	1178	1055	733	1276	1159	741
5911	875	5.45667	128	1.48915	1.37737	1.25875	6313	6996	7357	5604	5171	9473	5149	7074	8322	5506	4698	8580	7271	6761	11826	13756	7808	7196	14831	11483	6303	13960	6675	4921	13901	7824	6058	9384	6016	8861	8063	8250	12925	13222	12302	6187	7001	5976	5448	7204	7668	6576
5991	875	5.45667	129	1.48415	1.32492	1.2417	1829	2268	2275	1728	1561	2871	1417	2270	2445	1674	1407	2697	2241	2105	3838	4547	2092	2197	4699	3574	1787	4851	2125	1588	4352	2395	1682	2919	1904	2851	2460	2421	3660	4176	3984	1871	2118	1793	1510	2247	2165	1713
6095	875	5.45667	130	1.45774	1.32544	1.23719	1820	2235	2226	1781	1492	2839	1431	2190	2426	1706	1425	2617	2083	2154	3742	4483	2059	2213	4667	3468	1763	4829	2046	1520	4291	2473	1642	2898	1873	2741	2564	2451	3534	4154	3989	1890	2181	1764	1529	2183	2171	1674
6190	875	5.45667	131	1.47486	1.3316	1.21457	5232	6690	5844	4965	4425	7520	4366	5791	6370	4658	4298	6835	5846	5814	9198	10647	6042	5939	11793	9690	5215	10611	5436	4297	10683	6315	5051	7613	5088	7224	6549	6433	9817	10306	9554	5424	5743	5151	4735	5962	6064	5462
6294	875	5.45667	132	1.5191	1.3519	1.24376	2960	3713	3456	2882	2476	4392	2389	3453	3831	2649	2452	4004	3357	3412	5633	6496	3408	3456	7065	5655	2915	6764	3228	2441	6349	3746	2834	4481	2976	4190	3934	3821	5553	6259	5878	3036	3320	2850	2524	3433	3474	2983
6381	875	5.45667	133	1.51058	1.37387	1.24674	7171	8449	7953	6578	5849	9946	5901	7672	8627	6158	5715	8965	7891	7694	12125	13766	8388	7973	15681	12890	7047	13601	7197	5791	13999	8506	6897	10099	6943	9703	8729	8641	13020	13594	12563	7312	7689	6866	6234	7982	8181	7433
6483	875	5.45667	134	1.50375	1.34626	1.25382	1884	2348	2262	1829	1607	2816	1500	2277	2506	1730	1591	2677	2144	2193	3795	4484	2089	2272	4721	3714	1830	4826	2113	1625	4200	2483	1719	2982	1929	2810	2618	2529	3617	4154	3983	1976	2214	1866	1563	2266	2189	1763
6639	875	5.45667	136	1.61864	1.3456	1.26773	309	352	386	300	246	462	218	398	439	294	240	440	321	384	693	840	305	414	864	633	287	967	362	261	778	451	281	511	340	463	442	440	566	746	766	323	368	332	226	2	399	247
7104	875	5.45667	144	1.37186	1.29795	1.23295	661	756	742	610	531	844	539	712	740	540	519	769	716	667	960	1021	780	704	1364	1067	663	1108	674	526	1214	803	655	909	629	817	771	810	1126	1081	969	631	695	593	570	740	748	704
8261	875	5.45667	159	1.33392	0.946817	0.966366	158	2	182	135	106	230	119	157	156	104	149	195	146	174	268	330	148	164	383	271	109	372	157	98	3	208	143	234	2	205	3	196	250	258	287	118	182	2	71	164	177	99
8550	875	5.45667	163	0.858895	0.685745	0.854355	133	3	171	117	113	219	106	154	151	103	117	205	149	143	277	334	141	152	2	263	117	350	150	113	298	159	120	213	3	184	2	186	276	251	294	125	136	3	106	119	153	118
8665	875	5.45667	165	1.07684	0.823954	0.66517	115	131	127	92	83	171	70	129	127	96	3	181	105	125	236	280	99	127	255	2	3	353	112	57	2	128	91	175	126	152	3	135	180	250	222	93	107	91	2	3	118	71
9197	875	5.45667	174	1.33648	1.17383	1.16154	541	609	599	462	434	703	444	594	581	434	439	655	607	550	668	740	613	589	1138	902	502	832	593	437	957	633	544	681	499	672	602	620	894	782	731	488	560	493	476	547	581	601
11764	875	5.45667	219	1.30676	1.15947	1.17535	550	654	648	470	448	796	466	618	641	462	399	719	623	553	830	894	662	640	1212	920	563	1021	615	507	1082	669	540	676	497	673	652	693	1017	903	777	504	604	537	511	619	628	593
11835	875	5.45667	220	1.31455	1.19992	1.17944	262	267	275	185	203	366	199	274	289	209	196	342	291	251	347	405	285	267	568	378	246	497	293	205	437	321	245	306	201	297	304	355	467	386	366	224	257	226	221	282	275	266
12466	875	5.45667	233	1.25246	1.01255	0.959151	104	2	111	76	3	136	2	93	104	84	77	115	91	95	118	165	94	130	237	173	3	2	106	3	216	112	118	122	94	116	2	130	172	142	151	100	114	3	61	2	115	116
45	876	5.45833	51	0.970101	0.827458	0.883309	1570	1903	1342	1417	1321	1514	1247	1378	1470	1271	1228	1758	1423	1662	2028	1989	1300	1302	3298	2734	1145	2578	1579	873	2827	1510	1181	1929	1314	1721	1754	1249	2196	2215	2049	1238	1167	1578	1134	1977	1498	1524
1248	876	5.45833	67	1.21368	1.05079	0.978516	1258	1696	1248	1192	1115	1523	1143	1309	1354	1021	1098	1458	1305	1421	1764	1888	1286	1184	2675	2143	1188	2134	1290	878	2435	1313	1200	1521	1144	1502	1462	1346	2059	1945	1883	1169	1188	1283	1189	1405	1281	1318
2426	876	5.45833	80	1.46732	1.08519	0.880741	3	2	351	752	320	3	247	248	276	205	647	208	147	245	2	3	285	224	2	3	240	210	257	574	2	308	332	215	389	449	390	532	3	2	3	367	321	835	612	38	265	693
3352	876	5.45833	91	0.295583	0.547984	0.919469	226	1465	242	236	121	304	849	214	208	155	323	252	222	194	361	400	182	208	439	365	2	426	224	3	390	234	168	366	205	236	248	371	361	352	343	185	162	2	111	230	232	183
7348	876	5.45833	147	1.39095	1.2895	1.20335	77039	100642	86622	70767	66772	110372	67475	84116	96378	70644	66719	98566	85591	85942	128472	142886	91643	87734	168283	138943	79033	141578	79295	68657	165399	92657	78093	109514	74404	101119	100270	95003	140489	145787	133028	83672	86520	77146	72778	90094	88138	83386
7458	876	5.45833	148	1.44961	1.34012	1.22329	11990	15501	13638	11031	10325	17642	10413	13169	15231	11009	10212	15689	13718	13819	21346	24389	14723	13674	27218	22345	12393	23264	12384	10371	26915	14415	12041	17685	11875	16352	15602	15113	23331	24462	22206	12967	13670	11660	11114	13980	14209	13250
7556	876	5.45833	149	1.45583	1.34697	1.22887	5728	7435	6635	5369	4920	8572	4936	6434	7333	5322	4789	7490	6728	6627	10502	12021	7131	6567	13359	10960	5995	11432	5993	4947	13063	6979	5823	8549	5733	8087	7374	7334	11530	11915	10875	6145	6506	5657	5373	6798	6991	6410
7651	876	5.45833	150	1.39544	1.28492	1.23247	603	854	718	589	515	946	525	769	778	595	537	835	746	736	1184	1357	714	746	1497	1218	614	1377	700	551	1475	768	584	999	674	891	849	811	1203	1287	1159	666	727	676	532	778	731	695
10809	876	5.45833	203	1.56213	1.1082	0.932711	72	122	101	59	55	111	57	97	80	60	3	101	104	83	146	162	95	2	184	139	78	185	3	2	3	98	2	125	74	130	3	101	152	122	126	2	81	3	40	2	87	98
1163	877	5.46	66	1.06605	0.989305	0.941077	12626	17137	12072	11669	11376	14687	11490	11930	12824	10111	11427	13501	11816	14005	17530	17106	12598	12117	23386	20762	12082	19027	11621	11198	23241	13006	12817	13828	11186	14334	13730	12911	19791	18529	17767	12390	12565	13007	12382	13160	12267	13219
1408	877	5.46	69	0.775224	0.716347	0.576744	177	162	161	94	3	347	2	87	154	141	167	180	185	179	229	273	71	156	541	3	94	380	204	2	3	173	2	264	3	229	232	128	253	332	304	113	159	194	140	2	181	176
3196	877	5.46	89	1.59675	1.44084	1.31809	971	2	1161	796	766	1166	817	974	1127	889	720	1284	1379	1046	1598	1632	715	986	1894	1553	905	1687	979	687	1819	1132	810	1288	964	1759	1072	974	1577	1554	1495	763	959	855	679	886	916	956
4872	877	5.46	113	1.54211	1.21371	1.19689	428	510	482	408	345	578	342	468	498	401	353	555	385	483	745	820	442	465	933	752	416	807	436	327	835	554	427	670	449	669	265	520	698	779	687	403	437	440	359	451	428	229
7715	877	5.46	151	1.50849	1.17583	1.14103	236	305	269	226	210	340	192	279	262	219	193	287	282	259	454	539	215	282	595	444	198	573	260	189	549	287	227	366	222	314	276	285	431	436	467	227	237	2	186	277	277	229
7773	877	5.46	152	1.40733	1.02027	1.18386	101	2	162	3	109	173	101	144	133	103	77	145	130	147	258	290	102	119	336	243	78	338	129	2	304	148	104	190	3	152	2	166	224	245	246	94	116	89	3	2	130	88
7994	877	5.46	156	0.172775	0.205202	0.8813	95	3	113	2	89	114	3	110	110	96	2	118	3	82	93	227	85	93	2	3	60	290	111	2	172	132	3	150	2	87	3	100	2	3	182	53	107	2	3	2	103	72
8081	877	5.46	157	1.74044	1.26379	1.18238	105	3	129	2	3	169	93	140	125	103	86	145	148	130	250	266	117	126	348	152	77	317	131	90	2	166	3	186	2	158	3	173	218	218	245	109	104	2	3	2	103	93
8171	877	5.46	158	1.74535	1.38014	1.27671	177	241	244	185	184	285	149	234	250	162	189	279	242	229	415	436	203	232	489	399	188	477	215	188	462	265	212	294	211	295	217	278	392	395	392	176	231	208	155	3	215	196
8617	877	5.46	164	0.50476	0.428541	0.377241	110	173	158	89	81	176	76	106	140	68	95	141	125	142	240	299	102	131	3	2	70	345	163	3	281	153	2	176	3	174	2	160	212	229	247	3	105	2	76	125	137	108
8758	877	5.46	167	0.792394	0.647445	1.01757	111	2	138	119	3	214	81	143	146	98	88	163	124	129	250	274	104	115	2	225	99	348	142	93	299	176	134	192	3	155	2	154	195	236	257	95	109	121	3	2	135	102
7820	878	5.46167	153	1.12499	0.87672	1.115	77	3	2	3	73	181	85	110	108	76	74	152	95	109	256	276	103	110	2	181	56	294	130	3	238	163	75	175	2	129	3	113	157	219	223	78	97	2	3	2	121	72
7868	878	5.46167	154	0.845309	0.67619	1.04261	200	360	214	327	188	272	209	216	183	194	200	266	65	297	273	304	280	241	2	295	3	2	237	288	3	268	299	224	2	325	358	325	338	376	335	212	169	3	315	2	283	3
8341	878	5.46167	160	1.64755	1.3273	1.21664	214	304	246	180	198	287	188	259	256	201	180	272	248	226	390	437	211	266	478	370	207	494	231	183	492	283	233	334	234	280	295	297	367	396	400	194	225	199	146	2	262	234
8425	878	5.46167	161	1.34386	0.966654	1.15881	145	3	163	109	102	223	101	188	147	107	88	170	154	144	235	324	136	162	353	224	104	364	159	113	307	165	125	198	2	181	3	168	250	276	287	126	135	2	94	3	145	127
8496	878	5.46167	162	0.418419	0.376426	0.357104	109	199	136	91	86	199	90	150	120	112	68	150	99	129	237	292	120	141	3	203	2	324	141	136	3	159	136	210	2	161	3	163	227	222	265	130	141	2	92	149	126	101
8713	878	5.46167	166	1.14183	0.950277	0.993558	116	2	153	96	91	167	84	141	110	65	75	163	109	124	249	280	84	131	291	3	92	320	137	87	311	151	97	182	2	149	131	151	201	235	264	87	113	86	3	2	106	82
9048	879	5.46333	172	1.17522	0.852318	0.754259	122	2	147	88	67	118	101	131	125	3	85	132	243	93	151	144	106	100	2	183	130	153	146	3	2	3	117	128	136	252	2	91	168	105	130	3	87	73	75	52	98	129
113	880	5.465	52	0.299648	0.216506	0.220691	2855	3910	2544	2780	2961	2367	2637	2521	2310	2353	3135	2809	2549	3587	3062	2886	2641	2207	5069	4776	2817	3373	2581	2677	4860	3	2615	3058	2599	2781	3515	2117	3332	3323	2816	3248	2949	3447	3445	2978	2545	2682
2352	880	5.465	79	0.0489215	0.438219	0.873214	218	3	2	131	347	119	117	291	3	207	2	258	316	218	130	359	108	170	801	581	3	689	472	140	363	2	3	404	2	267	494	3	291	280	290	100	2	475	467	584	202	179
9971	881	5.46667	188	1.4073	1.0003	0.805319	316	225	491	168	160	232	231	322	312	249	144	495	757	258	314	309	327	244	413	279	333	224	341	202	475	357	281	246	331	883	235	225	371	203	193	115	272	175	151	3	146	339
11142	883	5.47	207	0.696553	0.591354	0.553101	47	3	69	2	3	2	65	3	2	3	2	90	62	95	114	77	42	3	2	3	2	125	91	3	2	3	77	87	60	37	2	53	100	3	77	2	3	2	3	2	3	68
10031	885	5.47333	189	1.15506	0.869864	0.742783	2	3	2	3	2	3	47	2	58	3	2	90	114	57	3	90	61	50	2	65	3	40	87	2	31	3	2	3	2	139	3	2	71	3	62	2	3	2	3	2	52	54
11067	885	5.47333	206	1.1269	0.800269	1.01679	246	348	289	241	327	256	282	239	227	263	324	254	236	359	326	270	226	237	325	320	247	341	295	347	529	257	307	237	273	232	307	293	290	230	214	325	329	319	333	322	229	304
10883	886	5.475	204	1.22743	0.884402	0.789477	3193	4683	3627	3397	4170	3273	3865	3260	2929	3369	3971	3090	2986	4684	3607	2910	3085	3466	2930	3944	3706	3974	3574	4440	6723	3311	4154	3017	3546	3171	4244	4065	3928	3128	2881	4108	4219	4094	4408	4150	2733	3836
10977	886	5.475	205	1.22968	0.871173	0.84213	559	828	657	586	696	589	641	582	527	612	711	561	515	802	647	507	543	578	591	693	595	695	643	758	1140	580	726	545	634	524	684	691	676	535	503	705	746	677	763	731	478	658
1111	892	5.485	65	0.339455	0.349019	0.284595	3	46	2	79	3	2	67	112	3	2	3	2	113	3	2	3	62	2	3	2	3	2	3	2	130	91	3	2	3	2	3	2	3	108	2	3	2	3	79	2	69	3
3470	898	5.495	93	0.60088	0.432145	0.787993	3	2	136	3	2	3	184	211	2	337	89	99	116	3	165	2	3	140	296	2	168	225	388	104	3	2	3	163	2	3	2	58	136	205	124	118	3	2	3	2	137	135
2209	916	5.525	77	1.04751	1.43441	1.22726	3	2	3	2	3	2	3	2	3	2	3	70	2	3	2	133	84	3	2	3	2	112	3	2	3	2	3	2	3	2	3	109	288	299	2	3	2	3	2	3	2	3
7869	918	5.52833	154	0.230911	0.195084	0.293788	2	3	2	167	3	2	3	2	3	2	3	93	2	128	3	2	197	3	2	3	2	3	2	122	3	2	135	3	2	3	2	3	2	126	3	2	3	2	88	3	162	2
639	929	5.54667	58	0.942553	1.22363	1.18609	445	904	568	560	253	835	370	283	623	321	259	817	270	454	510	922	549	375	788	532	372	681	263	462	1017	453	298	435	672	1351	465	631	1074	1064	683	501	685	2	412	3	535	831
3294	929	5.54667	90	0.585175	1.26277	1.26729	97	2	111	3	77	2	55	3	147	2	3	149	44	2	93	197	127	3	2	3	2	3	2	70	3	2	3	128	196	422	2	122	232	164	3	2	129	3	79	2	48	199
46	930	5.54833	51	0.682015	0.606794	0.907294	2	3	180	121	2	3	2	3	2	3	2	3	2	3	2	146	83	79	3	2	3	2	3	2	3	2	3	2	3	141	2	3	110	2	135	3	98	2	3	2	3	2
2766	930	5.54833	84	1.24115	0.914543	1.00524	148	294	145	93	2	246	74	3	182	118	2	467	98	98	106	257	144	104	289	345	137	3	2	3	2	109	3	158	311	508	2	108	287	154	81	90	214	3	116	2	3	269
3197	930	5.54833	89	0.932681	1.58183	1.40587	1418	644	1413	808	896	708	852	1022	1921	1209	407	2685	763	1198	867	2523	1237	946	2140	598	1188	1123	891	1044	1251	1003	667	1272	2581	5145	1444	1631	3473	2589	688	811	1703	665	1382	803	848	2690
4396	930	5.54833	105	0.78085	0.562233	0.771477	116	158	183	2	83	167	174	102	205	113	3	175	2	164	3	129	121	162	198	2	138	3	2	138	3	183	97	118	163	265	2	3	122	190	130	80	84	85	2	3	64	160
9855	930	5.54833	186	0.682581	1.27304	1.20168	104	3	116	69	82	2	67	84	161	89	3	255	68	2	105	224	132	62	3	44	99	2	3	119	131	2	3	110	244	458	2	149	331	223	3	70	146	47	109	2	74	256
1327	931	5.55	68	0.997101	1.22488	1.06681	188	2	214	108	3	105	140	148	286	138	84	498	94	162	2	326	210	110	341	3	157	170	2	165	200	107	74	190	343	695	3	258	451	359	70	119	209	2	160	3	95	345
542	933	5.55333	57	1.21707	1.11953	1.07062	3	2	138	3	2	3	2	3	2	3	2	3	2	107	156	154	3	2	3	2	3	2	3	2	3	2	3	2	3	258	2	3	106	170	2	3	2	3	2	3	2	3
1409	933	5.55333	69	1.07444	1.42436	1.51108	3	2	109	3	2	127	3	162	159	141	2	190	3	2	3	199	2	3	2	3	123	2	3	2	3	2	3	2	137	399	95	154	172	242	75	3	172	2	3	2	3	171
3844	933	5.55333	99	0.43294	0.673636	0.637007	2	3	86	2	3	2	92	3	82	93	2	125	3	2	3	78	2	3	122	2	3	2	3	69	2	3	2	99	3	198	2	3	126	132	2	63	3	2	3	2	63	97
339	934	5.555	55	1.1548	1.13526	1.11876	3	2	183	3	2	3	2	3	127	2	3	213	2	104	3	90	106	99	2	103	3	2	3	2	3	2	3	2	3	324	2	111	194	189	3	2	3	54	2	3	2	145
449	934	5.555	56	0.884248	1.06862	1.03637	2	3	146	2	3	2	3	98	2	3	2	184	3	2	3	137	137	2	3	2	79	3	2	3	2	3	2	3	2	263	3	2	217	258	3	2	3	2	3	61	2	163
3643	934	5.555	96	0.914871	0.944669	1.01718	3	2	3	188	2	3	62	2	3	2	3	2	3	2	3	88	2	3	2	3	2	3	2	3	2	3	2	3	2	206	3	62	112	2	3	195	2	3	139	2	3	183
5853	934	5.555	127	0.31572	1.25064	1.15328	2	3	52	2	3	2	3	2	3	2	3	2	3	2	3	105	64	2	3	2	3	2	3	2	3	2	3	2	3	273	2	126	3	115	2	3	90	2	3	2	3	136
729	953	5.58667	59	1.07501	0.920043	0.756933	2	4222	784	2003	565	549	3	803	1000	2368	676	2	572	827	2252	3251	1021	1468	2711	2644	639	1550	595	2721	2461	2193	3	694	1167	1961	817	2403	2	3386	3333	680	3	2173	563	1831	617	2
833	953	5.58667	60	0.721019	0.513432	0.565374	3	400	166	184	242	311	258	148	175	301	250	281	129	287	259	295	282	205	260	2	118	187	121	270	251	186	160	255	260	268	3	288	239	319	250	172	175	145	177	106	214	149
8497	958	5.595	162	0.67588	0.479871	0.543786	3	2	3	2	68	3	49	2	35	3	2	3	2	3	2	3	55	2	3	55	2	3	2	69	3	2	3	2	3	60	2	59	3	2	3	2	3	2	3	2	3	2
13144	958	5.595	250	0.26106	0.210223	0.89587	138	3	210	97	161	182	143	2	107	125	125	157	3	88	77	140	137	127	2	65	3	90	116	134	2	103	66	132	130	113	3	182	130	127	153	70	116	2	117	83	126	145
1506	959	5.59667	70	0.0583625	0.0580764	1.0925	296	447	354	263	292	121	307	163	134	367	263	2	172	286	133	314	306	206	3	2	137	3	213	279	197	229	148	327	357	327	2	300	280	226	327	186	167	3	130	86	233	323
1681	959	5.59667	72	0.0753422	1.08256	0.984968	1390	2140	2057	1294	1596	1968	1637	1131	996	1515	1689	389	861	1356	1071	1712	1596	1496	1342	1351	910	843	1061	1411	1285	1202	893	1597	2	562	1180	1873	3	1767	1675	1066	1093	1131	2	898	1335	1779
2857	959	5.59667	85	0.147308	0.132332	0.106541	2	3	132	117	2	3	2	3	2	124	3	2	68	3	2	3	138	156	2	3	2	3	2	125	3	2	98	3	2	104	3	146	2	3	2	3	2	3	82	2	115	126
2949	959	5.59667	86	0.352863	0.423392	1.21054	1682	2638	2699	1641	2090	2644	2114	1443	1173	2034	267	1755	1011	1525	1416	2139	2090	1845	1593	1842	1042	995	1395	1883	116	1475	1102	1944	2214	232	1402	2350	1727	2258	2155	1284	198	1476	1571	1235	1684	2242
3045	959	5.59667	87	0.343103	0.409527	0.948846	636	946	1024	582	754	951	148	518	442	711	758	125	372	529	524	760	788	667	592	736	384	391	507	636	599	613	463	719	822	670	454	866	661	799	776	513	526	537	537	400	585	824
3927	959	5.59667	100	0.902015	0.68105	0.704048	849	2	1162	755	982	3	939	647	526	938	1024	848	504	801	2	3	958	812	2	3	490	2	619	851	3	784	510	958	1048	1018	635	1037	2	3	2	570	714	719	742	534	824	1053
4023	959	5.59667	101	0.0974485	0.677942	0.855571	111	2	167	3	156	172	119	2	3	162	117	408	2	145	3	142	2	151	3	2	3	2	3	135	2	3	2	3	2	3	2	3	2	199	164	111	3	2	3	2	133	164
4873	959	5.59667	113	0.130671	0.0949019	1.58472	203	268	245	147	250	272	221	138	121	205	199	184	103	180	135	218	244	175	3	2	3	2	137	179	3	176	125	212	235	188	123	253	183	252	244	140	176	2	177	3	157	255
4954	959	5.59667	114	0.141522	0.100336	1.08836	172	2	263	129	214	210	186	123	85	202	154	156	100	149	114	198	50	194	3	2	58	3	134	173	104	144	2	184	194	167	3	195	159	206	196	112	134	2	119	3	152	194
5027	959	5.59667	115	0.527518	0.697305	1.26101	155	191	257	137	195	201	193	168	99	158	158	185	2	161	126	200	194	194	3	120	2	3	2	179	3	2	137	207	3	151	2	188	166	235	201	3	117	2	163	3	132	192
5214	959	5.59667	117	1.45911	1.0381	1.02778	278	2	376	233	344	397	129	253	249	331	336	389	255	277	249	333	161	359	326	398	205	3	172	288	2	210	226	295	310	316	3	374	320	397	351	203	227	2	223	3	254	376
5409	959	5.59667	119	0.348115	0.266586	1.65065	2892	4270	4499	2771	3590	4374	3484	2400	1949	3367	3360	2929	1730	2529	2158	3336	3446	3103	2709	2975	1736	1677	2369	3015	2755	2440	1795	3214	3659	3286	2342	3879	2917	3705	3449	2124	2322	2470	2524	2046	2846	3703
5494	959	5.59667	120	0.525421	0.395215	1.60547	375	507	581	343	395	544	418	314	225	428	380	357	221	347	247	405	402	380	419	400	195	224	307	381	3	330	250	414	415	397	317	475	359	473	428	272	287	259	333	246	338	459
5553	959	5.59667	121	0.187949	0.430616	1.12822	246	289	294	181	256	296	232	156	149	219	235	229	144	166	3	256	231	225	2	242	98	121	145	229	147	212	145	225	239	210	3	273	201	269	225	156	165	2	173	3	202	262
6096	959	5.59667	130	0.54504	0.411207	1.66288	881	1238	1244	818	995	1204	1031	653	560	1007	954	817	552	770	660	994	1016	879	846	877	529	471	711	864	721	708	549	967	1024	967	719	1048	799	1102	1032	619	645	732	704	598	812	1032
6295	959	5.59667	132	0.985593	0.755461	1.49544	286	389	427	263	338	390	371	200	223	308	314	273	151	265	242	353	342	317	341	306	156	217	230	274	2	229	195	334	337	309	221	329	282	361	354	185	252	229	271	3	250	326
6382	959	5.59667	133	0.299705	0.239871	1.69763	3962	5774	6051	3676	4846	5845	4688	3145	2527	4506	4452	3979	2426	3354	2929	4349	4689	4153	3637	3926	2350	2180	3313	4016	3477	3220	2409	4222	4766	4360	3256	5139	3900	4961	4706	2813	3123	3284	3370	2879	3930	5027
6484	959	5.59667	134	0.461787	0.331587	1.60036	542	744	871	495	678	823	679	474	374	628	650	580	331	504	438	641	671	593	570	573	314	3	467	570	515	477	320	606	701	605	482	781	522	708	666	409	498	463	482	407	574	688
6563	959	5.59667	135	0.738572	0.533942	1.42611	276	392	426	260	340	385	336	213	222	336	299	314	186	263	214	331	312	318	2	286	167	179	256	317	3	284	194	332	345	305	239	387	263	378	345	218	234	2	234	3	260	355
7275	959	5.59667	146	0.297481	0.236698	1.66487	2875	4147	4560	2681	3632	4290	3530	2323	1990	3293	3361	2926	1809	2486	2150	3305	3544	3064	2706	2809	1715	1573	2505	3032	2683	2469	1794	3051	3487	3252	2461	3895	2878	3604	3442	2062	2358	2468	2509	2136	2869	3726
7459	959	5.59667	148	1.13039	0.910969	1.09792	452	603	589	354	521	597	518	450	2	487	506	473	343	3	418	535	552	418	678	449	378	261	363	455	2	345	290	439	498	467	3	522	439	564	488	290	2	345	355	348	3	501
8342	959	5.59667	160	0.0425515	0.267942	1.07153	102	142	147	3	136	135	118	81	2	3	93	101	2	90	54	127	101	124	3	119	2	3	88	116	2	3	77	2	3	86	2	133	114	103	122	3	97	68	93	2	87	127
8426	959	5.59667	161	0.451899	0.413898	0.636548	137	2	231	3	166	191	156	96	94	151	142	138	101	110	2	172	150	122	3	118	72	80	119	163	2	120	78	117	3	132	2	198	158	156	145	3	122	2	104	3	113	171
10978	959	5.59667	205	0.378587	0.547574	0.448413	79	2	133	3	96	127	2	3	2	3	82	2	3	77	2	80	81	3	157	107	2	3	64	2	3	87	65	67	2	3	2	3	2	93	122	3	76	2	3	2	3	84
13119	959	5.59667	249	0.240136	0.217891	1.62124	497	703	838	427	654	735	599	412	330	579	557	566	340	428	383	545	605	548	490	441	295	254	461	509	491	434	338	545	597	525	472	651	506	643	575	324	412	425	453	433	511	597
1594	960	5.59833	71	0.355575	0.553269	0.831273	64	139	135	3	97	143	2	3	2	3	2	54	3	2	105	135	141	108	3	2	3	2	3	108	65	2	3	148	2	141	3	67	130	178	127	2	68	3	80	2	3	136
2858	960	5.59833	85	0.811711	0.595987	0.485355	116	218	67	168	142	176	124	3	2	131	3	2	121	101	101	108	96	111	82	3	150	188	146	188	2	180	221	169	3	84	2	87	169	145	150	3	164	2	121	129	117	113
3125	960	5.59833	88	1.0549	0.757844	1.33364	437	782	629	364	484	632	512	342	291	460	454	400	286	380	421	577	512	482	462	524	287	351	356	426	450	367	265	484	502	479	326	540	475	628	579	298	343	375	342	2	420	519
5117	960	5.59833	116	0.29293	0.606236	1.02384	256	3	263	150	216	269	263	2	249	227	169	443	140	217	194	272	205	190	3	2	104	3	149	210	267	170	118	206	236	389	121	207	418	280	212	151	171	186	173	2	219	274
6191	960	5.59833	131	1.49188	1.159	1.56708	521	798	736	524	619	746	621	445	407	611	644	593	557	533	525	617	824	659	666	542	427	330	419	506	444	469	413	611	669	601	408	648	563	711	605	339	416	428	482	354	479	655
9972	961	5.6	188	0.504933	0.357742	0.344148	2	3	87	2	70	75	3	2	3	57	64	79	44	2	3	71	2	57	3	2	3	65	57	2	3	2	3	77	2	61	3	83	2	3	65	2	3	83	58	2	52	74
13165	961	5.6	251	0.640206	0.468711	0.883697	3	2	102	32	89	85	58	3	2	61	71	68	3	57	2	72	3	2	49	3	2	3	2	79	29	3	2	95	55	3	45	2	61	80	84	3	65	41	80	2	60	68
5324	962	5.60167	118	0.13166	0.228015	0.537163	3	2	129	3	96	136	109	64	2	3	2	76	82	3	91	111	124	112	2	3	2	35	3	103	2	3	2	3	2	101	3	2	3	123	93	68	77	2	80	3	94	112
4700	970	5.615	110	0.563408	0.760309	0.685199	60	3	2	3	2	3	53	2	75	3	2	71	30	92	3	41	50	47	67	2	3	2	3	2	3	2	3	96	2	3	2	58	3	2	3	2	3	53	2	3	2	61
7929	970	5.615	155	0.386287	0.280924	0.456115	117	3	81	2	91	112	102	3	114	2	124	135	94	133	129	121	99	114	3	2	110	106	80	143	3	164	110	133	2	114	3	95	121	107	106	107	104	2	89	3	2	112
4397	972	5.61833	105	0.139985	0.495263	0.448327	148	2	77	3	2	3	2	141	3	2	3	146	2	3	2	127	192	3	2	3	62	2	3	2	3	2	3	154	2	144	3	2	167	169	3	124	111	2	3	2	74	133
12712	972	5.61833	240	0.836289	0.716656	1.19022	3	2	3	2	3	2	3	2	3	2	3	75	2	3	2	53	37	3	2	3	43	28	2	42	3	2	43	3	2	3	2	3	2	3	2	3	2	3	2	3	2	3
2496	973	5.62	81	0.352807	0.674332	0.549593	77	2	129	3	2	3	2	3	2	3	76	2	3	2	3	2	100	3	2	3	2	3	2	3	2	3	77	96	2	3	2	3	2	3	2	75	3	2	3	2	3	2
2353	974	5.62167	79	0.399441	0.377121	0.307271	87	3	2	136	3	2	3	126	2	124	3	2	166	255	3	82	2	3	2	3	2	240	3	2	3	2	3	75	2	145	3	2	146	3	2	109	3	2	3	2	3	2
12079	976	5.625	225	1.01375	0.801694	0.668301	2	3	2	76	3	2	3	2	3	2	3	48	2	42	3	53	51	2	57	3	2	3	2	3	2	3	2	60	3	2	3	2	3	2	62	3	2	3	2	3	2	3
114	978	5.62833	52	0.568447	0.471794	0.534107	299	2	3	222	2	3	2	188	206	210	3	2	194	3	2	192	248	3	2	3	121	206	2	3	267	248	2	3	2	303	3	2	3	2	3	418	2	3	362	2	3	166
915	978	5.62833	61	0.800827	0.583177	1.30684	189	3	276	129	97	140	155	207	197	93	134	129	92	137	131	139	235	2	3	2	67	3	114	2	3	147	99	83	178	319	2	179	174	159	143	3	153	2	110	3	90	147
2010	978	5.62833	75	0.986273	0.71143	0.619904	1883	1292	2	1352	3	1461	790	734	834	639	1380	2200	2	1404	628	1355	1653	785	2290	3	852	1474	1013	874	2166	2	3	660	2	3440	1350	772	2005	1189	3	1087	2	3	2	3	1037	1487
9	979	5.63	50	0.285318	0.275866	0.384741	3	2	3	73	2	3	2	3	2	3	2	3	2	119	70	3	41	2	3	94	2	3	2	3	2	3	2	98	65	3	2	3	2	3	2	115	3	2	3	2	3	2
179	979	5.63	53	0.0415551	0.736463	0.717096	65	3	2	65	3	2	3	81	2	3	97	2	3	2	3	2	110	3	2	3	50	2	3	2	84	3	2	3	2	185	3	2	65	133	3	2	140	3	2	92	3	74
1164	979	5.63	66	0.171231	0.552727	0.480884	820	507	1175	702	3	568	628	913	2	3	680	2	692	798	515	561	3	2	1309	857	670	375	684	656	505	671	617	657	3	788	583	2	407	438	430	669	694	498	3	566	2	789
1780	979	5.63	73	0.765776	1.17723	0.960774	8664	10621	2	7188	6166	16972	7085	9571	8990	6442	7381	11329	6696	7921	3	14207	11358	8094	13508	12512	7468	2	6784	6639	3	6900	6375	2	10049	3	6883	2	3	14727	2	6418	6535	3	5804	6345	7260	9543
1895	979	5.63	74	1.2849	1.12249	1.25687	762	1526	1125	3	513	1370	569	737	819	533	669	968	531	658	966	1270	917	606	797	1066	612	621	580	542	919	547	434	594	879	1796	583	719	1114	1262	1322	513	526	738	498	523	588	944
4119	979	5.63	102	0.821885	0.964031	0.776941	8440	4869	12831	6609	6339	5133	6828	8871	9012	6376	6649	7953	6961	7132	5609	5263	11860	8036	11937	8433	7716	3468	7159	6500	5068	7018	5972	6903	8319	7668	7141	9284	4049	3795	3677	5787	6945	6085	6138	6629	7295	8111
4204	979	5.63	103	0.895783	0.93938	0.756688	1224	764	1870	917	893	753	967	1303	1346	899	994	1153	934	1092	788	774	1709	1162	1740	1277	1073	471	1036	947	808	989	912	1040	1244	1137	1064	1315	645	603	549	866	1008	885	859	963	981	1190
4307	979	5.63	104	0.800152	0.968439	0.792393	323	241	554	264	236	216	284	382	368	235	263	273	257	335	217	217	464	322	503	366	324	3	259	260	194	277	281	285	338	303	292	357	153	136	166	193	287	261	243	283	291	322
7349	979	5.63	147	1.6576	1.35901	1.21528	3044	3082	4280	2599	2236	2882	2428	3142	3112	2402	2367	2813	2549	2757	2231	2554	4224	2678	4548	3260	2742	1423	2566	2225	2143	2191	2135	2557	3168	2787	2496	3174	2135	2491	2381	2317	2584	2104	2176	2425	3	2988
7557	979	5.63	149	0.372263	0.935516	0.86979	218	3	305	2	3	172	172	253	198	147	2	209	165	228	135	167	303	173	3	204	133	2	183	160	3	160	164	150	2	3	2	3	141	200	132	172	2	121	144	3	169	207
10884	979	5.63	204	1.51666	1.26142	1.05469	390	246	629	270	311	246	337	479	441	308	342	441	320	367	298	268	559	410	623	423	368	2	389	316	3	356	282	352	393	363	392	440	238	198	208	307	381	2	284	3	346	401
543	980	5.63167	57	0.729289	0.694292	0.749626	206	2	272	3	2	175	3	162	2	3	132	158	89	219	141	124	227	2	3	2	114	3	139	2	3	2	71	3	2	145	3	142	232	2	3	2	61	3	2	3	115	166
9364	980	5.63167	176	1.13536	1.0946	0.886578	280	165	441	220	223	162	243	307	272	223	249	286	238	304	205	181	403	257	412	268	248	124	276	165	128	230	233	256	287	258	275	295	141	151	122	209	238	227	199	2	247	295
2767	1001	5.66667	84	1.10561	0.844258	1.12971	187	2	95	235	131	3	260	209	133	223	167	214	194	168	176	175	165	237	2	3	258	2	216	331	3	392	397	285	168	216	2	214	3	2	3	236	339	347	230	2	247	202
3928	1001	5.66667	100	1.40689	1.00178	1.40504	1397	2488	796	1653	1160	2013	2126	1579	1152	1503	1431	1819	1409	1196	1319	1496	1159	1791	1348	2172	1936	2182	1699	2556	2048	2661	2490	2297	1266	1341	1246	1339	2210	1506	806	1637	2410	2427	1546	1635	1609	1581
4024	1001	5.66667	101	1.25718	0.894575	0.804822	84	3	78	125	2	3	88	2	3	87	2	138	79	3	2	3	2	3	2	3	121	2	130	155	3	2	217	177	3	2	3	70	181	2	3	97	168	179	2	3	110	2
9198	1002	5.66833	174	1.25085	1.112	1.15915	115	240	79	188	120	258	158	150	87	152	121	159	130	113	135	136	113	174	3	184	173	211	180	199	205	238	234	161	2	133	3	121	211	120	54	2	239	253	149	147	171	142
12935	1011	5.68333	245	0.0681908	0.122279	0.740488	71	3	97	2	70	88	3	96	2	3	2	3	2	3	2	84	67	3	2	70	3	2	3	2	3	2	59	57	3	75	70	68	2	73	3	58	2	3	2	66	68	3
3471	1016	5.69167	93	0.464993	0.620968	0.500895	3	2	3	2	3	86	2	112	116	3	2	3	222	156	2	3	2	3	2	3	87	65	2	3	2	3	2	3	2	3	2	109	3	2	3	2	3	2	141	3	2	3
3198	1028	5.71167	89	0.571733	0.740654	0.597296	3	2	3	82	2	3	92	2	3	86	2	3	80	2	3	2	3	2	3	2	103	3	2	3	2	3	105	2	3	2	3	2	3	2	3	2	3	2	64	45	81	3
7014	1036	5.725	143	1.56706	1.20186	0.98521	76	3	204	2	3	2	3	2	3	2	3	2	128	3	144	2	118	125	3	87	135	2	3	2	3	2	3	2	71	67	3	2	66	3	2	3	2	3	2	3	2	3
6485	1037	5.72667	134	0.0488176	1.06535	0.979038	60	2	108	3	2	3	73	46	2	3	66	2	3	2	3	2	3	2	3	2	69	3	76	2	3	2	3	2	3	2	3	2	3	2	3	2	3	2	3	2	3	2
6192	1038	5.72833	131	1.76502	1.72343	1.39426	2421	2136	5855	1732	892	1801	2621	2600	2195	1525	3127	2745	4988	2587	4134	1940	3299	4482	2018	2425	5016	2021	3025	2052	1460	1839	1454	1294	2289	2966	1317	1678	1589	1300	957	1236	1138	1581	1036	1516	1353	1006
6296	1038	5.72833	132	1.71425	1.69108	1.36216	316	277	694	244	2	183	303	291	221	190	353	284	588	263	464	230	405	556	3	302	586	223	338	230	2	180	162	174	255	311	148	183	175	126	3	145	142	2	3	2	147	121
6383	1038	5.72833	133	1.52674	1.4834	1.22141	397	3	825	268	156	281	386	373	299	215	509	348	695	407	609	263	464	603	2	3	682	2	435	305	3	222	189	173	321	406	2	233	243	328	3	188	2	3	2	3	213	248
10979	1038	5.72833	205	1.94117	1.66995	1.34451	163	2	402	154	3	2	191	163	3	2	212	178	322	165	282	119	227	313	141	153	305	3	176	2	3	95	93	84	159	152	2	88	118	83	3	2	70	3	2	3	2	65
544	1039	5.73	57	0.72748	0.757132	0.699846	124	2	295	3	90	2	133	105	176	3	120	163	260	189	234	2	154	3	2	3	239	2	184	3	2	3	127	2	204	134	3	188	2	3	2	124	202	3	73	2	3	2
1410	1039	5.73	69	1.50247	1.13323	0.916125	2	3	194	2	3	2	3	128	2	3	2	3	143	2	124	75	140	3	2	3	194	2	3	2	3	2	3	2	98	3	2	3	2	3	110	2	3	2	3	2	3	2
2497	1039	5.73	81	1.69529	1.93398	1.56743	333	381	889	270	118	254	364	421	370	236	471	313	736	404	612	322	502	656	256	338	714	283	472	339	3	265	224	191	2	375	3	261	241	170	140	165	183	2	165	3	169	138
3581	1039	5.73	95	0.324074	0.913433	0.828623	100	3	163	2	3	2	3	101	2	3	91	2	131	3	2	3	2	125	3	2	133	77	156	3	2	3	75	2	3	2	3	2	3	2	3	53	2	3	2	3	2	3
5028	1039	5.73	115	1.49964	1.26415	1.09855	117	2	3	2	3	2	3	126	2	3	2	3	163	2	148	3	2	153	3	89	152	2	3	83	2	3	2	3	2	3	2	3	2	63	3	2	3	2	3	2	3	2
12467	1039	5.73	233	1.4226	1.47447	1.19256	82	3	209	51	2	3	2	82	3	2	95	106	170	3	117	66	112	148	2	3	155	2	130	3	2	3	2	3	2	3	2	3	82	2	3	2	3	2	3	2	3	2
1896	1041	5.73333	74	0.250293	0.215394	0.461329	2	3	1189	2	3	2	3	2	3	2	3	503	2	3	2	379	3	2	3	2	3	297	2	3	2	3	271	2	3	516	2	3	310	2	3	2	3	2	3	2	3	2
47	1050	5.74833	51	0.408539	0.358972	0.823965	3	2	132	3	2	109	89	3	2	3	2	134	3	2	3	163	2	3	2	3	2	3	2	3	64	2	3	2	3	2	3	174	202	2	3	2	3	2	88	3	2	3
7460	1062	5.76833	148	1.75999	1.50307	1.50446	659	668	1020	382	335	696	448	458	417	549	707	675	804	398	695	540	808	751	2	668	802	295	496	386	3	295	228	247	700	544	360	529	497	698	132	225	371	2	197	226	350	540
7558	1062	5.76833	149	1.23835	1.31735	1.26758	327	344	577	193	121	306	235	218	265	250	221	351	447	2	422	274	384	407	3	290	410	2	297	3	2	152	134	134	208	162	133	201	266	377	3	124	169	152	2	179	165	263
115	1063	5.77	52	1.49965	1.21685	1.57318	569	615	1089	219	329	552	522	188	556	323	653	2	252	351	144	487	669	619	3	570	346	2	535	370	157	3	154	2	713	438	372	379	508	516	3	2	152	3	2	3	275	2
1165	1063	5.77	66	1.57718	1.51958	1.38951	873	1080	1906	539	561	1125	805	874	885	605	990	752	1555	919	1246	828	1104	836	598	1123	1542	601	990	662	3	531	440	393	865	924	436	898	837	994	239	340	379	512	565	441	706	811
1682	1063	5.77	72	0.556516	1.90894	1.68868	471	463	782	189	240	488	3	197	2	370	547	456	205	422	299	3	2	476	3	513	2	3	2	268	3	2	3	63	2	3	2	3	2	3	2	3	2	83	3	2	192	3
4120	1063	5.77	102	1.08686	1.28744	1.36136	127	74	248	134	75	154	85	3	2	85	123	3	129	93	2	74	127	156	86	3	124	49	99	2	3	2	48	147	3	117	2	112	87	96	3	2	3	2	3	2	3	2
7350	1063	5.77	147	0.99043	0.888426	1.24751	4766	4667	6831	2528	2543	4914	3076	2979	4203	2	5104	4949	5683	3396	3	2494	6130	5126	3355	2	5612	2428	3556	2737	1877	2066	3	1584	5295	4063	1768	3893	3877	4677	968	1593	1476	2011	1726	1895	2191	3885
9289	1063	5.77	175	0.452206	0.469375	0.886735	86	3	94	2	3	93	2	3	2	3	97	2	3	2	3	2	71	3	2	39	3	2	69	3	2	3	2	3	70	2	3	2	3	90	2	3	2	3	2	3	2	3
10114	1063	5.77	190	1.49993	1.51191	1.24331	180	3	301	106	77	156	110	2	132	85	174	187	219	105	198	107	179	224	3	133	215	2	146	134	82	3	61	74	148	123	2	125	3	140	2	3	2	3	62	2	65	114
1166	1064	5.77167	66	1.00462	0.716796	0.664876	2	3	2	3	525	2	3	2	886	716	3	895	2	3	2	3	1216	2	3	2	3	2	3	2	3	2	3	2	1027	3	2	870	3	2	3	2	3	2	403	3	2	3
2011	1064	5.77167	75	0.0830984	0.524494	0.880994	2	1240	2219	597	3	521	2	3	2	3	2	3	2	1320	1159	3	2	3	2	1120	2311	3	1902	1290	3034	2119	2	3	2	3	2	3	2	3	393	854	2	3	2	3	2	3
4205	1064	5.77167	103	0.71187	0.509859	0.428635	131	2	149	3	124	268	2	3	116	2	3	2	3	110	271	204	112	145	2	3	151	402	97	2	3	2	3	2	3	2	3	2	247	235	207	3	65	2	122	3	87	2
11765	1065	5.77333	219	0.87182	0.672273	0.652055	3	2	152	3	2	103	3	2	93	3	2	122	3	2	3	76	112	93	2	3	2	3	66	2	3	2	3	2	3	2	29	3	71	122	2	3	2	3	2	3	57	2
8082	1070	5.78167	157	1.15699	0.87742	0.804882	84	3	2	3	2	3	2	3	2	93	97	181	90	125	129	3	71	114	87	2	128	3	88	79	2	79	3	81	2	193	3	69	120	2	96	3	107	2	3	2	3	165
340	1071	5.78333	55	1.31148	1.0656	0.857891	1431	644	3	2	3	680	2	3	2	941	3	2	3	2	1285	1900	3	2	1575	3	1991	1383	2	3	2212	2	3	2	1850	3	2	3	2841	1142	579	2	3	2	3	2	3	2
7995	1071	5.78333	156	0.232901	1.03162	0.949466	685	3	384	262	389	338	446	844	1264	451	206	1538	809	476	526	788	663	539	678	402	897	657	666	591	1051	932	638	647	805	1705	917	558	1358	550	275	415	1012	459	650	739	413	1693
1328	1095	5.82333	68	0.416444	1.27893	1.30895	229	259	220	140	125	134	198	174	337	217	121	372	126	170	2	529	319	138	3	2	160	3	167	165	218	191	170	275	405	744	236	321	481	475	110	156	306	2	265	141	131	520
5854	1095	5.82333	127	0.56914	1.19152	1.16507	129	2	120	109	88	3	127	123	191	120	2	274	73	84	89	279	184	3	2	3	2	106	3	112	2	139	86	142	237	435	3	213	310	294	71	63	163	2	169	3	2	308
5912	1095	5.82333	128	0.552385	1.31742	1.21999	168	3	179	96	103	2	147	148	262	158	3	293	97	131	105	395	278	112	2	3	131	98	117	2	3	148	100	160	310	645	2	257	400	379	118	111	239	3	237	157	92	402
9856	1095	5.82333	186	0.426504	1.2922	1.05802	179	3	148	111	90	126	133	122	256	139	2	351	110	161	116	384	259	183	3	111	127	170	166	156	186	174	96	178	287	600	2	255	403	361	89	122	240	93	199	150	98	408
10751	1095	5.82333	202	0.618307	1.57659	1.3057	312	2	269	163	188	169	243	246	434	240	3	567	159	248	183	636	432	201	418	2	245	294	249	252	304	278	166	306	477	945	353	407	683	661	152	184	425	140	374	275	170	659
1411	1098	5.82833	69	0.576619	1.04436	1.09317	143	199	139	125	92	99	3	138	206	181	133	304	153	140	102	308	227	2	3	2	128	3	111	159	2	174	170	154	235	377	146	211	297	270	112	119	257	3	192	2	117	285
10810	1098	5.82833	203	0.372552	1.165	1.08884	3	2	3	2	3	2	3	2	85	3	2	73	3	2	3	2	3	2	39	3	2	3	2	3	2	3	2	3	62	140	2	56	3	62	2	3	2	3	61	2	3	86
3644	1099	5.83	96	0.0891576	1.29197	1.04158	2	3	2	3	2	3	2	3	88	2	3	2	3	2	3	111	104	2	3	2	3	2	3	2	3	96	2	57	3	185	2	64	97	128	3	2	102	3	87	2	3	137
10	1103	5.83667	50	0.794228	0.588769	0.547555	91	3	2	100	3	2	184	232	152	3	142	121	2	94	3	122	118	2	3	132	124	2	3	2	3	2	129	91	141	132	3	112	122	2	3	2	114	3	129	2	3	126
3472	1104	5.83833	93	0.294512	0.209496	0.66692	2	3	2	3	2	74	3	2	131	106	3	290	155	2	3	2	3	2	3	2	3	198	220	94	2	3	2	117	3	2	3	77	153	2	3	67	2	3	2	3	120	97
7774	1105	5.84	152	0.266354	0.204843	0.16494	3229	3291	2324	3218	2373	2871	3209	3405	3055	3109	3094	3376	2110	2877	2624	2243	2329	3393	2064	2972	3280	2638	3085	3481	2836	3528	2701	3113	3087	3486	3201	2871	3307	2116	2135	2221	3007	3441	2860	3077	2485	2725
7821	1105	5.84	153	0.822688	0.593539	0.510149	405	389	271	377	290	324	434	416	405	369	376	389	260	365	309	267	295	408	3	303	392	307	375	443	356	452	350	378	343	411	421	397	386	242	269	286	340	422	360	385	305	371
8759	1105	5.84	167	0.268973	0.236568	0.19097	696	649	452	685	488	554	708	708	664	611	656	728	443	580	566	443	489	703	385	616	700	520	642	739	603	744	532	625	628	671	665	599	683	439	453	435	674	703	603	634	508	557
8806	1105	5.84	168	0.51165	0.39537	1.35709	2	3	2	3	2	3	100	2	3	100	93	88	2	3	89	53	2	77	3	51	111	85	95	2	97	94	78	71	3	66	2	76	3	2	3	2	3	2	73	3	64	2
5615	1106	5.84167	122	0.760569	0.589087	0.542736	179	3	109	189	2	115	185	193	166	161	133	182	97	144	135	97	132	139	3	2	181	3	163	178	141	168	120	123	169	165	157	156	159	119	114	2	143	3	153	2	139	158
1112	1107	5.84333	65	0.426535	0.880038	0.727562	2	136	3	2	3	2	86	142	121	101	3	2	3	2	3	2	3	2	3	2	3	2	3	2	3	2	3	101	2	3	2	3	2	3	2	3	91	2	3	2	74	3
3427	1107	5.84333	92	0.57516	0.494834	0.503333	2	3	2	87	84	3	124	2	79	116	3	2	3	79	2	61	67	3	2	3	109	2	3	114	2	3	2	88	3	89	2	3	72	2	85	3	2	3	2	3	2	89
12080	1107	5.84333	225	1.42252	1.29398	1.3607	285	2	163	229	92	3	346	91	179	127	267	312	78	60	87	46	206	439	248	2	192	3	123	134	77	293	2	141	293	519	359	480	242	115	133	169	207	3	2	3	70	75
12468	1118	5.86167	233	0.69356	0.558371	0.629476	3	2	3	32	2	3	2	3	2	49	47	3	39	2	3	49	2	3	2	3	2	3	2	3	2	3	2	3	2	3	2	3	70	2	51	3	47	2	3	2	3	2
4534	1120	5.865	107	0.182519	0.868401	0.931035	3	132	52	2	52	119	83	3	2	3	2	66	91	108	3	82	50	72	99	104	117	2	3	2	176	99	76	93	3	2	3	2	79	3	2	3	90	105	2	3	66	79
6689	1121	5.86667	137	0.631167	0.493318	0.39742	3	2	3	111	54	102	78	2	52	94	77	3	83	145	85	97	2	3	82	91	2	3	2	99	155	3	2	96	3	2	3	86	82	76	113	2	84	3	2	54	67	3
5554	1128	5.87833	121	0.619613	0.626648	0.782866	106	132	88	2	90	136	129	3	90	2	3	2	145	156	3	148	98	89	2	139	132	153	79	153	238	3	146	116	2	3	2	99	127	105	3	106	133	2	123	3	82	109
9365	1128	5.87833	176	0.38275	1.08694	1.38375	132	147	120	122	123	209	116	106	129	111	147	92	169	156	162	123	115	128	181	177	105	138	120	161	258	187	181	179	3	2	3	123	148	116	154	164	169	132	114	2	120	131
10271	1128	5.87833	192	0.196571	0.298463	0.447278	165	2	128	161	112	197	140	115	130	141	126	116	164	188	168	154	127	122	3	2	168	178	103	192	277	203	202	178	112	115	160	166	165	117	173	167	201	3	153	2	120	153
11068	1128	5.87833	206	0.23816	0.242806	0.811636	219	2	181	220	164	250	201	167	187	170	184	173	265	294	228	239	196	213	162	3	235	257	180	231	427	327	282	229	2	173	235	204	277	230	237	207	288	3	237	163	180	229
12001	1128	5.87833	223	0.95165	0.754981	0.996046	104	2	55	3	59	137	102	2	107	70	3	2	112	107	3	115	2	3	119	2	118	3	67	92	201	167	136	117	2	3	2	3	83	2	127	118	109	3	104	2	86	84
1507	1129	5.88	70	0.577926	0.544117	1.06469	5423	7738	4182	5371	4252	5891	4734	4407	4321	4456	5408	141	6315	6794	6064	6400	4405	4928	5574	7149	5738	5762	4443	5444	9461	7378	7707	6671	3661	4823	4677	4202	6059	178	6646	5709	5947	5766	5177	5287	4251	5334
1683	1129	5.88	72	0.304883	0.26094	1.09043	15957	23718	12486	15575	12543	17723	14128	12744	13338	13080	15242	13951	19031	20482	18787	18993	12862	14568	15922	20271	17603	17749	13379	16209	29355	22799	23366	19825	11160	13831	13751	12183	18639	15220	19957	16767	17768	16877	15366	15607	12315	15766
2290	1129	5.88	78	0.623466	0.56948	0.551143	265	3	164	277	189	219	305	266	215	247	330	284	264	346	190	297	152	307	2	356	290	3	265	304	492	271	367	300	261	281	294	256	231	266	325	275	207	2	263	231	185	239
2950	1129	5.88	86	1.12394	1.09491	0.930559	12535	17260	10224	11604	10252	13895	11104	10209	10554	10123	11673	11285	14809	15301	155	383	10470	12158	12901	15595	13782	13833	10703	12862	243	18009	19085	15075	8024	10724	10719	9613	341	363	14854	12519	14346	13213	12330	12647	9864	12360
3295	1129	5.88	90	0.46929	0.562823	1.27579	597	775	455	559	515	665	577	455	517	470	589	508	707	788	638	707	435	578	676	750	696	671	522	599	1086	857	879	689	424	501	518	69	688	572	729	574	682	630	621	611	473	601
3353	1129	5.88	91	0.00679873	0.36103	0.889164	323	3	265	337	252	357	327	233	300	299	268	230	348	423	337	403	251	309	336	418	2	352	265	333	618	438	465	414	220	270	326	259	360	332	424	311	400	3	328	310	256	317
4955	1129	5.88	114	0.160114	0.141023	0.449427	327	384	232	326	256	341	260	261	264	264	298	254	356	439	320	370	236	285	288	2	325	357	276	311	570	390	441	366	229	298	259	240	335	298	378	338	323	332	278	3	234	273
5495	1129	5.88	120	0.436587	0.357007	1.02781	230	285	198	224	186	265	232	148	204	177	234	171	247	296	255	262	165	214	258	306	236	306	160	247	425	276	311	261	177	196	209	158	264	199	265	218	267	269	238	215	165	221
6297	1129	5.88	132	0.235355	0.212278	1.00552	1883	2865	1404	1957	1451	2181	1716	1480	1574	1626	1805	1566	2315	2443	2263	2293	1529	1669	1970	2406	2074	2184	1568	2035	3248	2643	2701	2327	1347	1640	1701	1495	2248	1913	2315	2000	2140	1931	1814	1810	1506	1881
6384	1129	5.88	133	0.35286	0.279024	1.16638	24881	37279	19771	24014	19629	28029	22538	20295	21869	20551	23411	22576	30163	30901	29486	28335	20522	23457	25217	30687	27890	29669	21633	27184	46108	38127	37064	29633	17402	21189	22266	19936	30524	23370	30224	25761	28270	26126	23586	24876	19272	25010
6486	1129	5.88	134	0.32203	0.243192	1.17052	3359	4990	2651	3345	2706	3832	3027	2774	2987	2851	3153	3052	4211	4323	3994	3971	2805	3299	3301	4181	3818	4111	2927	3709	6494	5235	5087	4049	2427	2875	3043	2733	4280	3203	4141	3485	3854	3513	3322	3356	2661	3419
6564	1129	5.88	135	0.249119	0.205603	1.1511	1693	2439	1330	1687	1337	1923	1574	1409	1505	1460	1620	1554	2069	2252	2023	1933	1397	1641	1716	2122	1921	2057	1433	1839	3294	2575	2530	1994	1222	1453	1637	1350	2047	1630	2086	1686	1975	1763	1651	1675	1341	1695
6640	1129	5.88	136	0.71979	0.791159	0.73165	197	300	162	231	153	257	196	157	202	183	187	118	225	290	223	255	160	208	3	2	246	204	157	228	343	300	272	231	3	143	2	176	226	197	270	232	243	248	182	3	151	182
7105	1129	5.88	144	0.409825	0.447808	1.06703	391	588	322	414	298	462	362	291	343	341	376	326	475	524	499	420	299	370	397	476	437	478	307	434	750	597	552	417	270	334	323	293	438	357	471	429	444	428	381	365	294	370
7276	1129	5.88	146	0.468295	0.335076	1.22828	5961	9269	4927	6234	4782	7538	5358	5273	5530	4988	5815	5542	8212	8160	7922	7146	5246	5832	5922	7605	6718	8102	5539	7128	12668	10722	9411	7483	4034	5444	5860	5290	7560	5703	7894	6775	7602	6770	5790	6278	4820	6427
7930	1129	5.88	155	0.149992	0.241569	0.589567	3	2	95	3	78	131	97	2	115	3	110	89	129	2	104	102	3	99	2	3	109	149	2	140	3	165	92	117	2	3	2	107	93	3	120	94	111	2	85	3	77	2
8343	1129	5.88	160	0.429301	0.31742	1.30013	5007	6830	4111	4774	4034	5950	4524	4352	4429	4094	4578	4626	6428	6352	5928	5792	4241	4943	5050	6259	5447	6303	4440	5649	9892	8150	7721	5919	3196	4190	4667	4263	6207	4702	6043	5102	6066	5360	4916	5095	3995	5030
8427	1129	5.88	161	0.463113	0.338058	1.30428	783	1043	637	749	611	937	704	706	708	647	734	719	974	996	937	898	640	727	758	947	870	989	696	891	1527	1213	1142	935	554	642	774	680	926	707	916	773	941	875	740	833	633	751
8498	1129	5.88	162	0.37905	0.288212	1.20969	1286	1885	1068	1296	1044	1578	1154	1115	1166	1071	1219	1160	1663	1648	1561	1479	1134	1279	1371	1641	1455	1573	1143	1475	2565	2022	1932	1541	893	1119	1231	1121	1565	1229	1604	1359	1549	1398	1287	1322	1055	1322
9199	1129	5.88	174	0.307923	0.244781	1.2413	1144	1594	891	1159	918	1388	1015	989	1063	978	1099	1036	1434	1454	1366	1373	1017	1134	1128	1536	1275	1377	990	1312	2170	1747	1712	1357	756	997	1099	985	1398	1041	1445	1197	1375	1282	1167	1119	948	1126
9290	1129	5.88	175	0.0367841	0.0445862	1.2367	233	305	187	230	208	292	241	228	213	236	245	211	315	322	278	279	231	253	246	324	291	315	224	274	464	360	362	282	176	216	248	205	337	225	314	254	309	262	231	219	200	252
9973	1129	5.88	188	0.637847	0.575446	0.581333	148	3	131	133	99	180	140	114	135	137	137	101	177	166	153	142	125	124	2	3	162	179	135	139	2	196	204	151	3	97	2	139	148	128	167	129	196	155	157	3	123	145
10115	1129	5.88	190	0.441052	0.316108	1.29433	1360	1916	1146	1418	1136	1689	1289	1247	1285	1188	1334	1218	1750	1738	1699	1630	1267	1359	1459	1788	1530	1727	1219	1578	2641	2159	2103	1739	956	1215	1344	1265	1749	1326	1664	1465	1691	1549	1460	1401	1155	1473
10183	1129	5.88	191	0.217703	0.167027	1.30661	345	426	272	347	273	388	322	304	310	320	326	305	398	429	428	399	276	375	381	452	374	410	295	369	642	461	457	396	249	295	320	312	403	334	404	375	406	398	343	322	293	353
10980	1129	5.88	205	0.527755	0.380496	1.31336	1092	1510	961	1094	906	1374	1012	1008	1040	978	1051	955	1462	1393	1276	1288	1011	1101	1227	1427	1189	1386	972	1331	2170	1731	1625	1354	706	940	1102	991	1444	1066	1298	1168	1354	1293	1126	1149	933	1233
11143	1129	5.88	207	0.293262	0.310976	0.300084	110	2	53	82	3	145	73	2	86	115	3	2	115	136	3	123	89	112	2	3	128	130	2	3	211	2	137	108	58	66	3	74	118	81	126	113	139	2	90	3	88	114
11959	1129	5.88	222	0.397704	0.291774	1.26684	474	622	382	443	403	620	448	411	483	420	424	454	622	569	584	516	411	478	525	630	551	635	467	546	991	792	678	538	314	380	537	467	643	421	589	476	605	538	498	530	395	480
12564	1129	5.88	235	0.643745	0.465342	1.45774	3354	4603	2879	3350	2788	4462	3052	3338	3446	2751	3053	3374	4734	4299	4293	3767	3173	3581	3720	4279	3759	5079	3495	4483	7639	6323	5318	3989	2132	2799	3798	3322	4590	3285	4126	3793	4650	4055	3380	3926	2816	3846
12597	1129	5.88	236	0.596266	0.424297	1.43907	653	876	553	648	512	852	590	629	656	531	583	637	887	800	840	727	567	697	742	805	722	948	630	839	1442	1168	976	788	409	540	742	627	840	584	794	704	864	757	672	752	540	706
12623	1129	5.88	237	0.854069	0.626286	1.01278	315	410	257	317	242	429	253	298	296	269	293	287	407	379	396	364	260	339	2	394	317	453	311	361	688	497	463	359	196	235	374	327	383	293	374	352	406	360	307	332	275	316
180	1130	5.88167	53	0.397725	0.435733	0.524793	745	1101	491	656	561	631	708	509	531	606	674	626	742	786	722	782	480	580	743	856	886	577	472	590	1145	777	904	783	590	670	498	483	779	695	781	657	648	617	638	529	475	633
450	1130	5.88167	56	0.428274	0.784255	1.03184	1165	1663	906	1182	974	1119	1054	883	935	934	1137	1023	1220	1332	1190	1246	894	1035	1120	1466	1164	1115	840	1089	1756	1319	1518	1355	929	154	923	937	1227	1041	1262	1178	1173	1100	1123	1073	892	1053
545	1130	5.88167	57	0.117716	0.323299	0.830885	1610	2216	1151	1501	1140	1577	1401	1105	1229	1300	1470	1295	1664	1829	1681	1753	1138	1304	1644	1889	1809	1486	1188	1366	2410	1869	2073	1788	1236	1284	1230	1102	1719	1500	1677	1461	1573	1467	1354	1305	1155	1423
640	1130	5.88167	58	0.0130569	0.295243	0.757587	4012	5677	2807	3546	2853	3767	3577	2688	3111	3216	3545	3229	4108	4281	3860	4250	2719	3394	4068	4555	4274	3668	2847	3451	5967	4461	5122	4453	3053	3205	2815	2610	4442	3633	4219	3606	3749	3516	3576	3178	2782	3570
730	1130	5.88167	59	0.0779972	0.567881	0.51196	18467	30587	16151	19279	16512	3	18910	16521	17222	16873	19782	16533	23164	24681	22741	438	16520	17926	21750	577	23509	21853	2	20498	34805	532	29259	24965	15518	17237	17212	14771	23242	520	359	20757	3	21132	20156	19565	326	18655
834	1130	5.88167	60	0.0739859	0.287363	0.353283	1933	2704	1445	1735	1421	1894	1629	1355	1498	1558	1782	1538	1994	2079	1993	1964	1374	1582	1874	2312	2054	83	1462	1761	2989	2285	2466	2142	1399	1598	1450	1321	2112	1738	2023	1741	1859	1816	1727	1642	1385	1713
1595	1130	5.88167	71	0.0455157	0.246153	0.780403	1239	1902	898	1228	896	1316	1128	901	1003	1052	1180	1056	1376	1497	1388	1385	874	1042	1334	1569	1371	1313	920	1153	2067	1508	1636	1429	962	1042	1090	938	1357	1193	1402	1179	1235	1206	1133	1068	932	1151
1781	1130	5.88167	73	0.888243	1.0408	0.838696	118882	178176	2	112134	89911	3	105888	93636	100370	99230	109487	105978	137608	145348	2	3	88927	105253	2	3	134301	2	98949	116591	3	167487	167730	2	88369	80269	101247	3	2	3	2	115752	126829	3	106462	113499	87264	110079
1897	1130	5.88167	74	0.830463	0.736055	1.35056	12599	19432	3	2	9295	13606	11234	9598	10477	10395	11435	3	14769	15549	14578	2	9223	11114	12018	14655	14367	13989	10180	12279	22790	17557	17821	14964	9398	3	10567	9160	2	200	14915	12257	13342	12567	11356	11872	9295	11647
2354	1130	5.88167	79	0.27301	0.378167	0.438868	352	379	3	2	78	90	428	152	238	279	289	387	242	240	3	297	2	371	490	3	2	499	222	3	270	2	488	328	3	200	2	114	349	346	178	196	250	3	152	2	171	145
2427	1130	5.88167	80	0.00632196	0.128268	0.432503	239	403	207	285	197	280	234	231	266	228	235	240	314	311	283	291	147	281	286	2	275	305	231	322	585	398	331	306	234	185	339	228	279	256	369	276	302	3	187	325	178	185
2768	1130	5.88167	84	0.0588641	0.512785	0.814997	371	548	300	411	291	478	301	362	349	347	354	410	444	519	453	431	265	418	394	450	438	460	329	418	768	596	474	482	342	661	432	336	408	384	471	475	503	388	335	414	292	367
3126	1130	5.88167	88	0.0141159	0.292238	0.919284	2149	3175	1578	2039	1525	2285	1833	1625	1808	1784	1980	1845	2359	2488	2332	2356	1551	1868	2035	2611	2376	2290	1655	2062	3435	2795	2749	2425	1702	1776	1769	1602	2328	1903	2353	1944	2221	2067	1848	1891	1566	1891
3929	1130	5.88167	100	1.06725	1.15048	1.37955	9151	12313	7574	8669	7652	10365	8126	7650	7636	7427	8582	8090	10951	11121	10088	649	7780	8812	9606	11386	10083	9780	7821	9451	15885	12715	13537	10741	5781	7759	7996	7183	831	427	10781	9167	10389	9735	9093	8909	7346	9137
4206	1130	5.88167	103	0.0484949	0.325927	0.762446	5832	8682	4190	5004	4179	5833	5235	4206	4818	4440	5045	4735	6274	6086	5956	5880	4195	4897	5281	6417	6694	5700	4367	5284	8794	6991	7404	6260	4501	4505	4365	4015	6706	5100	5966	4969	5655	5133	4984	4739	4180	5264
4308	1130	5.88167	104	0.208187	0.34522	0.79763	759	1098	571	693	559	800	659	542	641	631	643	614	803	848	756	790	536	652	691	893	815	795	557	706	1172	906	940	856	549	560	631	524	876	683	805	702	762	730	675	643	548	650
4487	1130	5.88167	106	0.776901	0.588385	0.806522	122	3	2	3	2	112	101	49	79	125	115	3	135	132	107	129	94	94	2	173	161	3	2	100	205	3	133	122	2	3	109	100	112	110	2	112	136	3	84	2	3	111
4874	1130	5.88167	113	0.28392	0.206286	0.432984	272	383	182	230	203	233	262	161	226	221	226	190	306	329	236	284	202	220	2	3	293	2	174	215	415	301	325	303	216	205	237	228	271	202	301	238	300	248	231	3	200	230
5215	1130	5.88167	117	0.164617	0.486145	0.796389	2529	3533	1895	2166	1786	2426	2348	1831	2112	1973	2236	2070	2715	2725	2556	2499	1855	2135	2382	2680	2910	2359	1899	2203	3696	2855	3139	2552	2019	1926	1818	1718	2895	2077	2519	2049	2295	2190	2175	2041	1848	2149
5325	1130	5.88167	118	0.19642	0.269915	1.02736	817	1025	614	731	589	855	707	576	635	659	727	692	885	940	846	875	591	720	779	893	892	824	615	805	1313	977	1066	869	592	671	642	587	900	713	856	729	830	776	753	710	599	736
5410	1130	5.88167	119	0.273471	0.240716	1.01777	1604	2326	1212	1512	1238	1772	1502	1302	1378	1337	1494	1381	1912	1920	1705	1790	1249	1492	1598	1973	1799	1747	1311	1692	2776	2199	2241	1881	1200	1363	1354	1243	1960	1510	1868	1531	1792	1582	1541	1481	1305	1583
6097	1130	5.88167	130	0.132455	0.203168	0.90825	617	992	490	658	469	718	585	490	546	583	635	535	760	788	756	727	474	587	677	839	745	710	517	634	1093	865	914	731	500	542	551	516	788	609	743	686	718	678	617	593	462	628
6193	1130	5.88167	131	0.144996	0.263054	0.724546	5291	9003	3927	4974	3949	5846	4763	4106	4415	4415	4820	4370	6227	6144	6101	5946	4003	4499	5205	6141	5760	5823	4143	5298	8734	7052	7197	5945	3981	4335	4315	3888	6516	5157	6110	5153	5549	4985	4752	4546	4010	5118
6736	1130	5.88167	138	0.84536	0.722358	0.766892	2	3	2	3	2	3	61	2	3	73	45	2	3	83	66	61	2	3	2	3	70	2	47	3	2	83	3	2	3	2	3	2	3	2	65	3	2	3	2	3	2	46
6771	1130	5.88167	139	0.561118	0.574927	0.495702	2	3	2	73	3	72	2	3	2	3	64	2	3	81	2	3	34	2	3	2	77	3	46	2	3	2	3	2	3	2	3	2	47	3	2	59	82	68	3	2	3	2
6813	1130	5.88167	140	0.75995	1.01581	1.10452	58	3	2	58	46	63	3	2	3	2	3	2	3	2	3	2	3	80	2	3	2	3	2	3	2	3	2	3	2	3	2	3	2	3	2	3	2	3	65	2	45	3
6863	1130	5.88167	141	1.30926	0.947755	0.763831	2	67	3	2	3	2	3	2	3	2	3	2	3	67	2	3	2	3	2	3	2	63	3	2	3	2	3	2	3	2	3	2	3	52	2	3	93	70	56	2	3	2
7190	1130	5.88167	145	0.0343707	0.454825	0.422641	179	300	153	196	130	250	165	3	155	150	159	140	217	220	209	206	116	159	2	281	215	207	123	182	3	260	232	184	178	123	2	144	229	184	187	192	210	172	164	3	139	160
8172	1130	5.88167	158	0.326549	0.34558	0.770589	289	483	252	301	242	389	290	225	297	276	278	230	378	435	386	347	221	300	290	388	364	396	258	338	593	451	405	394	253	259	311	274	348	267	366	322	339	333	289	2	242	273
8551	1130	5.88167	163	0.311047	0.265158	1.16631	858	1189	648	830	639	988	761	730	759	701	767	738	999	988	964	919	675	776	838	1070	970	1023	720	925	1526	1244	1154	964	648	666	780	720	971	792	957	801	938	896	789	811	672	841
8618	1130	5.88167	164	0.0363095	0.423358	0.687206	246	369	218	229	193	322	216	224	225	244	248	224	300	315	305	301	175	239	3	284	289	368	197	280	490	336	339	291	212	223	2	238	286	230	316	239	299	3	227	228	182	205
8666	1130	5.88167	165	0.761796	0.633915	1.02728	138	238	123	2	3	206	2	3	2	3	2	3	166	2	222	143	3	2	3	196	2	3	2	3	2	3	2	3	2	3	2	3	159	100	190	2	3	2	3	2	121	3
10032	1130	5.88167	189	0.416672	0.397975	0.58951	74	3	2	3	58	2	86	3	68	68	2	3	66	2	3	74	2	49	3	86	85	98	2	3	138	2	106	3	2	3	2	3	87	2	74	3	2	3	2	3	41	60
11836	1130	5.88167	220	0.474377	0.336824	1.26887	5400	7541	4346	5108	4192	6638	4916	4821	5219	4383	4672	5116	6995	6312	6364	5653	4582	5312	5523	6371	6121	7168	5048	6413	10873	8918	7846	6130	3637	4356	5392	4774	7164	4986	6111	5310	6566	5816	5118	5562	4274	5580
11898	1130	5.88167	221	0.367576	0.28723	1.12131	1148	1615	885	1104	858	1323	1048	944	1135	931	1018	1055	1361	1235	1299	1104	913	1087	1114	1328	1317	1455	1021	1231	2098	1708	1483	1249	876	886	1091	979	1409	1017	1224	1063	1296	1159	1047	1146	857	1108
12652	1130	5.88167	238	0.362792	0.505879	1.37088	63	3	2	3	2	89	73	59	68	61	3	2	3	93	87	71	60	81	57	2	77	90	3	77	134	104	98	78	2	3	2	3	58	2	81	3	90	2	3	2	3	71
48	1131	5.88333	51	0.857841	0.753071	0.606309	1071	1363	478	651	645	542	987	391	704	434	916	850	706	882	670	861	472	832	956	1007	1223	611	587	539	878	742	1174	866	1011	654	410	350	1068	782	781	612	550	552	683	473	555	739
116	1131	5.88333	52	0.820584	0.747937	0.638103	2608	3117	1519	1762	1645	1333	2391	925	1293	1922	1988	2110	1968	2153	1467	2254	1315	2027	2843	2492	2725	1331	1291	1379	3408	1562	3087	2517	2009	1632	944	874	2494	2292	2134	1690	1425	1496	217	1693	1545	1834
264	1131	5.88333	54	0.310992	0.958608	1.13007	303	444	241	252	226	335	253	224	267	248	304	222	335	393	307	348	238	258	376	369	334	317	210	244	479	376	408	373	3	266	2	217	317	288	352	285	334	301	233	3	182	263
2124	1131	5.88333	76	0.45611	0.568106	0.646456	1213	1860	746	1119	798	976	1109	681	997	1072	1067	1051	1189	1278	1226	1238	689	933	1319	1258	1354	1032	736	992	1767	1282	1396	1297	1108	936	818	675	1335	1008	1121	955	1041	1015	897	893	720	973
2676	1131	5.88333	83	0.245892	0.405048	0.614034	241	394	185	288	175	349	231	244	251	205	279	260	280	331	308	288	149	243	270	3	291	357	231	261	592	450	294	352	2	227	355	220	210	219	362	282	291	3	195	2	174	181
2859	1131	5.88333	85	0.181282	0.289497	0.733212	734	1150	524	711	510	776	680	629	608	606	639	632	811	866	781	811	450	695	760	896	865	789	565	693	1188	934	864	823	651	567	662	651	747	642	823	639	768	736	616	648	517	632
4398	1131	5.88333	105	0.101881	0.24914	0.604651	886	1359	637	815	607	879	864	655	742	736	820	744	945	965	895	908	638	710	849	1059	1075	857	643	837	1396	1005	1128	945	795	731	694	654	1045	760	945	753	820	824	817	704	663	843
5029	1131	5.88333	115	0.213253	0.348924	0.506213	1508	2221	1016	1316	981	1392	1315	971	1217	1181	1302	1175	1524	1556	1435	1449	980	1186	1353	1604	1722	1355	1056	1265	2070	1575	1764	1499	1330	1138	1122	999	1683	1253	1432	1239	1299	1242	1236	1140	1030	1283
7015	1131	5.88333	143	0.402335	0.684283	0.821405	151	399	116	148	117	225	2	82	135	178	122	110	165	140	172	179	75	110	3	110	216	174	89	103	2	136	144	116	170	102	3	131	145	152	129	98	189	2	113	3	85	159
7461	1131	5.88333	148	0.126154	0.275172	0.59875	16358	27118	10550	14818	10056	16378	14915	11556	14161	13220	13723	13297	18118	17521	18808	15413	10467	12564	13588	16584	19907	18210	11766	14819	26429	21704	19589	16686	15440	12394	12592	11302	18867	13035	17030	13614	14859	13593	12316	12957	10640	13978
7559	1131	5.88333	149	0.199432	0.313928	0.559811	7766	12651	4905	6793	4664	7474	7110	5221	6703	6103	6341	6169	8398	8197	8882	7097	4724	5889	6432	7514	9636	8285	5334	6842	12076	9939	9058	7711	7540	5638	5735	5236	8846	6076	7742	6242	6840	6196	5643	5964	4951	6479
7652	1131	5.88333	150	0.281677	0.291256	0.598609	865	1348	593	804	580	904	789	652	808	723	785	701	924	968	1001	862	532	747	747	929	1064	921	635	854	1366	1149	1000	870	851	650	745	676	987	751	902	719	795	793	686	715	591	730
7716	1131	5.88333	151	0.152712	0.27106	0.433597	325	534	201	317	216	397	300	236	331	328	283	276	306	343	404	331	188	305	3	392	385	422	235	339	600	415	357	322	319	226	221	248	341	286	386	260	292	297	267	265	222	260
7870	1131	5.88333	154	0.618862	1.18102	0.956385	138	157	89	139	102	3	158	95	160	163	110	98	129	139	151	104	75	124	2	133	143	3	108	121	2	126	128	118	3	120	2	105	128	3	125	85	134	2	107	3	69	106
7996	1131	5.88333	156	0.633054	0.458246	0.758418	97	2	3	89	96	148	100	102	169	89	125	100	123	128	91	178	87	92	2	129	166	142	79	3	250	161	135	115	2	129	3	102	158	151	105	135	140	2	3	2	80	152
8262	1131	5.88333	159	0.406749	0.380675	0.49352	150	3	116	153	114	164	133	119	159	138	130	121	166	166	172	182	77	110	2	175	193	175	123	168	3	194	181	178	2	97	156	149	136	116	176	139	192	3	113	90	111	110
8714	1131	5.88333	166	0.508033	0.532089	0.433535	121	3	107	117	107	147	89	116	119	126	123	131	123	132	130	101	55	103	2	3	145	164	82	121	2	165	104	130	3	93	128	117	96	92	127	118	112	140	2	3	2	70
10329	1131	5.88333	193	0.866265	0.6431	0.672908	3	2	3	2	3	2	3	2	3	43	2	3	51	62	2	3	2	3	2	3	2	3	2	3	57	2	3	2	3	2	3	2	3	2	3	2	64	3	42	2	3	42
12043	1131	5.88333	224	1.09132	0.878051	0.792809	2	3	2	3	2	3	2	3	2	3	2	3	51	57	2	3	2	3	2	3	58	2	3	2	3	2	67	3	2	3	2	66	3	2	3	2	71	41	3	32	54	65
916	1132	5.885	61	0.476228	0.558262	0.464523	2567	3662	1569	2051	1599	2101	2221	1503	1988	1825	2098	1944	2327	2411	2320	2253	1476	1760	2249	2449	2857	2043	1660	1861	3048	2351	2622	2361	2409	1828	1607	1506	2579	2086	2150	1852	1980	1864	1952	1629	1574	1907
1003	1132	5.885	62	0.645049	0.751707	0.680217	203	2	118	167	113	156	176	124	143	189	178	134	183	189	157	194	101	142	185	3	241	205	114	159	2	193	209	155	3	119	2	124	194	160	202	145	173	3	145	2	129	125
2012	1132	5.885	75	0.230961	0.425193	0.567749	18740	28208	11313	14992	11468	2	16554	10139	14127	14327	15022	14755	17261	17761	16574	17154	10555	13508	17113	17582	20709	15463	3	12883	25328	18012	20879	18717	16344	14047	11290	9764	20009	1156	16938	14226	13777	13939	13668	13451	11460	14739
2210	1132	5.885	77	0.149186	0.699079	0.56322	1587	2026	922	1083	959	1235	1417	786	1084	1106	1065	1166	1395	1244	1253	1206	896	1046	1358	1317	1758	1195	868	1053	2039	1332	1665	180	1240	151	936	697	1695	1120	1295	1046	1105	992	1102	984	888	1322
2588	1132	5.885	82	0.189802	0.332235	0.443739	262	509	213	315	176	341	232	254	293	273	291	252	337	343	347	292	165	295	3	319	365	328	245	316	497	410	298	304	260	223	334	220	256	235	303	218	332	351	213	269	182	185
3046	1132	5.885	87	0.615245	0.633859	0.511553	3188	4372	1837	2383	1766	2507	2760	1805	2435	2219	2383	2386	2774	2677	2707	2438	1681	2135	2556	2752	3859	2549	1886	2222	3698	2763	2926	2733	3044	2091	1951	1755	3183	2293	2476	1934	2219	2162	2096	1972	1803	2220
3845	1132	5.885	99	1.18203	1.0044	0.904124	373	531	270	349	254	404	360	234	331	296	363	265	444	440	353	382	261	338	362	486	484	332	284	359	577	397	495	451	325	345	323	307	414	151	400	327	119	329	330	3	279	158
4121	1132	5.885	102	0.249249	0.433023	0.509685	2166	2982	1399	1763	1338	1899	1916	1358	1676	1655	1624	1631	2038	2041	1964	1904	1284	1686	1848	2102	2513	1866	1479	1674	2794	2129	2316	2080	1855	1554	1416	1373	2294	1700	1900	1562	1772	1692	1658	1564	1374	1745
7351	1132	5.885	147	0.307352	0.246178	0.312475	100227	166318	65810	90177	62713	99321	90906	71772	87884	80513	84511	84305	108478	105066	114000	2	64280	77794	87097	101818	120839	110337	74385	91744	158138	131431	117016	100686	94526	76615	78374	70972	114162	80928	102956	83381	91704	85375	75139	80497	64811	85267
8083	1132	5.885	157	0.487356	0.551294	0.474066	99	2	94	3	2	3	73	2	124	3	2	3	115	2	3	2	3	2	3	2	3	2	3	113	2	126	3	2	3	2	3	89	2	3	2	3	122	2	3	2	3	2
12409	1132	5.885	232	1.12712	0.971323	0.853365	60	2	56	3	2	3	81	2	69	87	75	3	85	80	95	59	51	2	3	74	75	2	3	2	108	76	55	3	2	3	2	76	3	2	107	3	46	2	54	3	2	3
1044	1134	5.88833	63	0.814272	0.576895	0.520287	95	2	3	2	3	2	3	2	3	2	67	3	2	3	59	2	3	2	3	2	75	3	2	3	2	3	63	2	3	2	3	44	2	77	3	2	3	2	3	2	3	2
1167	1134	5.88833	66	0.871469	0.845103	0.945907	11060	14823	4806	6503	4454	5959	9688	4161	7377	7112	6643	7295	7074	6085	6994	5489	3596	5423	6967	6558	13943	5904	4863	4776	7589	5575	7057	6920	11922	5505	4053	4393	9596	6216	5227	3813	4409	4246	5280	4290	4871	5855
1249	1134	5.88833	67	1.04529	0.981749	1.03538	1003	1432	483	618	445	554	915	334	759	692	619	716	683	564	639	560	285	496	698	639	1261	506	470	448	760	500	729	595	1101	481	363	404	859	621	554	403	430	415	515	3	410	513
4025	1134	5.88833	101	0.804001	0.850863	0.884305	2675	3670	1262	1730	1219	1709	2446	1228	1959	1802	1735	1779	1940	1689	1904	1504	1047	1465	1837	1863	3275	1664	1326	1395	2142	1639	1860	1806	2735	1487	1173	1227	2394	1613	1527	1157	1369	1316	1426	1212	1298	1568
341	1135	5.89	55	0.941941	0.669888	1.04502	3743	5109	909	2275	1464	2003	3358	1758	2725	2568	2372	2874	1693	1184	2365	1886	1452	1214	2395	2362	4666	1904	1426	1298	2380	1931	1321	2389	4252	3764	1986	1681	3169	2105	1701	855	2167	1087	1454	1552	815	3453
2498	1135	5.89	81	1.00254	0.991421	1.1286	1606	2017	630	802	513	744	1419	539	1129	1042	875	1099	961	772	923	559	325	624	843	701	2129	692	686	639	754	707	609	813	1760	713	545	663	1156	676	474	333	486	392	545	451	592	714
5118	1135	5.89	116	0.922969	0.815463	1.01065	2077	2830	897	1316	805	1162	1964	849	1605	1396	1310	1363	1396	1210	1357	994	680	1021	1235	1265	2705	1150	935	974	1433	1079	1276	1241	2312	1098	823	852	1891	1172	1326	764	891	832	984	753	945	1182
9521	1135	5.89	179	1.02951	0.873525	1.29956	414	553	122	210	2	189	409	128	362	271	235	260	212	116	208	87	3	160	202	2	596	3	117	2	130	3	117	179	563	181	2	174	360	168	88	60	3	2	143	3	149	177
342	1136	5.89167	55	0.940533	0.672909	0.901027	3	2	1549	3	2	3	2	1582	2703	3	2	2626	2548	2222	3	2	1246	1712	3	2	3	2	1601	1791	3	1940	2178	2	3	2216	1486	2	3	332	2	1349	1663	1570	1758	1315	1629	2103
5992	1136	5.89167	129	0.73064	0.671289	1.31012	835	1121	271	452	241	371	777	255	619	539	465	469	444	330	459	247	167	289	2	3	1099	325	286	273	2	210	307	429	1076	376	252	284	691	388	206	130	154	3	272	165	315	391
9422	1136	5.89167	177	0.966947	0.888731	1.22486	5936	7684	1693	2868	1317	1881	5446	1514	4346	3408	2745	3412	2786	1649	2776	993	786	1925	2576	1805	7967	1970	1786	1634	1222	1237	1640	2297	7210	2192	1339	1839	4474	2147	992	499	734	682	1615	819	1854	2423
9480	1136	5.89167	178	0.949019	0.941604	1.18875	885	1169	256	428	237	346	853	234	687	532	446	542	455	268	430	170	122	306	379	295	1232	337	277	255	224	174	252	398	1118	359	2	276	710	326	182	93	139	3	259	124	304	377
11766	1136	5.89167	219	1.02134	0.920568	1.22802	3316	4329	1009	1624	765	1127	3040	902	2620	1981	1577	2005	1667	950	1673	573	444	1161	1477	1084	4478	1233	1025	949	743	713	937	1353	4033	1236	824	1078	2638	1307	566	303	389	420	909	490	1057	1386
3769	1137	5.89333	98	0.138029	0.362976	0.48746	415	175	313	278	316	370	425	335	314	326	303	336	859	986	173	377	337	297	345	292	452	2	441	806	3	899	449	491	107	376	333	877	131	128	125	303	814	334	255	206	217	456
10637	1137	5.89333	200	0.0420477	0.31204	0.989855	2	3	2	3	2	3	68	2	59	47	3	2	103	113	3	2	32	3	2	3	61	2	3	90	73	115	55	77	2	63	3	2	3	2	3	2	85	3	2	3	2	3
1083	1157	5.92667	64	0.43931	0.356721	0.322527	113	3	2	3	2	3	2	48	3	135	2	3	63	131	2	3	112	106	2	3	2	3	117	2	3	125	2	3	2	64	108	3	2	117	3	2	98	91	3	2	3	2
6928	1160	5.93167	142	0.545552	0.388863	0.716744	243	542	230	256	193	110	217	198	258	292	211	222	239	251	3	2	174	262	225	297	230	149	196	287	3	282	252	316	2	294	249	221	284	340	304	245	295	287	206	221	182	238
3199	1161	5.93333	89	0.443634	0.38434	0.76567	244	9595	802	497	149	574	812	5676	1229	836	6481	6240	508	744	545	2119	5567	6509	7304	8447	692	7551	794	7085	12297	681	528	972	1595	3134	5831	1265	2078	326	8224	6940	1299	7291	1101	652	576	2116
8980	1161	5.93333	171	0.422398	1.09388	0.918936	51	3	2	3	2	3	2	3	2	3	2	3	2	3	2	3	36	2	3	2	3	2	3	2	3	70	2	69	3	68	2	57	97	3	2	3	2	3	2	3	2	3
8667	1187	5.97667	165	0.648985	0.761738	0.643591	280	44	70	138	96	2	139	129	135	148	154	132	140	203	3	69	80	149	2	3	194	2	135	182	3	214	160	186	155	2	191	130	3	2	3	137	161	143	129	2	122	118
1113	1207	6.01	65	1.01297	0.733454	0.6065	106	36	100	105	2	3	73	58	2	3	2	3	2	3	2	3	75	130	2	3	125	2	3	2	65	3	2	147	70	100	3	2	3	2	3	153	2	3	104	2	114	139
265	1208	6.01167	54	1.12683	1.02087	0.877242	494	2	418	572	400	3	283	458	589	419	356	457	255	344	2	3	506	439	204	2	313	3	384	325	2	407	574	570	601	759	722	689	3	131	96	680	523	505	549	504	519	560
546	1208	6.01167	57	1.391	1.12643	0.961515	2402	459	1998	2488	2042	523	1516	1797	2536	1617	1648	1779	1066	1676	291	443	2387	1923	790	707	1393	557	1671	1470	637	1828	2616	2430	2732	3291	2913	2744	475	472	424	2880	2402	2092	2822	2131	2246	2702
835	1208	6.01167	60	1.14514	0.900137	0.784847	1124	427	999	1281	1027	435	748	951	1285	880	884	898	550	839	176	225	1241	972	581	515	1266	313	806	776	226	852	1275	1247	1398	1737	1392	1359	182	266	216	1477	1213	975	1402	1076	1163	1415
917	1208	6.01167	61	1.354	1.11546	0.944901	3945	1506	3399	4207	3427	630	2468	3133	4201	2806	2957	2918	1817	2840	505	759	4032	3232	1665	1852	2325	1026	2601	2604	1753	2957	4322	4260	4814	5736	4701	4609	898	906	813	4994	3936	3450	4707	3502	3836	4610
1004	1208	6.01167	62	0.721927	0.586053	0.532048	311	3	255	364	304	2	310	299	373	274	246	250	236	221	118	107	368	272	117	3	271	2	238	250	3	235	375	375	402	495	423	399	2	78	3	429	354	2	405	303	359	400
1045	1208	6.01167	63	1.22745	0.871072	0.704104	157	3	164	188	118	2	3	85	175	172	103	134	2	80	3	2	169	152	3	2	118	3	2	3	2	171	211	126	3	236	2	176	3	78	2	264	155	155	206	3	168	218
1508	1208	6.01167	70	1.36737	1.11429	0.928667	2474	206	2108	2575	2133	372	1499	2042	2590	1771	1770	1836	1171	1768	322	454	2559	1988	739	365	1584	628	1691	1586	714	1918	2693	2518	2941	3457	3022	2788	183	547	523	2997	2527	2154	2923	2269	2348	2963
1782	1208	6.01167	73	1.23261	0.884269	0.71424	17608	5238	2	18128	15269	3	2	14491	18971	12352	12152	13423	3	12674	2	3	18702	14781	2	3	2	3	2	11510	3	14030	20002	2	20740	3	21796	2	3	2	3	21853	17877	2	20458	16114	16602	20827
1898	1208	6.01167	74	1.3012	1.19492	1.03703	7606	2793	6750	6214	6703	3	4789	6144	8488	2	5309	5683	3425	5352	1077	3	8242	6323	2386	1255	4589	2	5282	4923	1649	5634	8479	8067	9610	11521	9755	9411	1518	1581	1583	9692	7779	6731	9211	6849	7562	9190
2125	1208	6.01167	76	1.38609	1.14344	0.986964	2573	732	2149	2737	2229	740	1600	1947	2781	1790	1853	1976	1236	1844	354	481	2609	2103	963	523	1557	670	1741	1621	1109	1922	2891	2715	3125	3765	3101	2912	609	636	548	3234	2506	2139	3015	2252	2450	3019
2211	1208	6.01167	77	1.26079	0.945552	0.772138	1684	721	1321	1577	1361	661	1002	1093	1640	1125	1098	1306	729	1022	191	210	1789	1316	764	758	2072	417	1042	1024	948	1077	1897	1628	1737	2209	1892	1612	256	385	295	1944	1538	1307	1946	1323	1512	2248
2355	1208	6.01167	79	0.139157	0.233619	0.365008	148	126	3	220	2	3	237	213	566	252	197	465	2	110	106	121	202	491	3	2	3	2	3	416	343	176	299	203	2	379	3	489	323	2	100	567	3	2	272	3	217	399
2860	1208	6.01167	85	0.731833	0.62136	0.745203	552	279	453	646	461	304	966	488	645	386	449	493	264	410	321	420	620	474	186	347	821	3	427	464	375	399	623	568	719	916	790	772	91	299	187	760	616	491	691	552	599	651
2951	1208	6.01167	86	1.15944	1.15254	1.01884	57239	3801	51736	67715	52035	8262	38238	49511	68768	40372	40485	43460	25057	38627	5648	9060	68940	49484	16989	7932	33839	13229	40908	41504	11880	44175	67331	59080	80266	98785	89414	83480	11660	10937	10094	78529	63406	54180	72636	55748	58412	73500
3047	1208	6.01167	87	1.12952	1.16811	1.05222	4521	477	3996	5536	4111	583	2840	3882	5452	3184	3112	3324	1888	3071	559	716	5347	3845	1301	607	2531	977	3121	3100	878	3227	5268	4813	6775	8267	7280	6583	802	851	733	6457	5011	4191	5816	4353	4740	5881
3127	1208	6.01167	88	0.0337465	0.0746556	0.675709	672	5138	3539	6021	4995	5335	385	5768	13839	6149	7836	9888	14854	6006	5790	7588	747	5924	6068	6259	17135	4479	3535	8303	7404	7709	749	7316	13071	3393	5920	1026	6350	4402	3044	11296	5814	5591	8856	9132	11363	7709
3296	1208	6.01167	90	0.462205	1.25756	1.17697	269	3	287	388	239	213	2	318	385	238	261	296	211	283	203	176	289	284	3	2	309	247	261	270	3	296	2	347	358	510	559	455	272	200	243	462	363	309	363	329	291	292
3428	1208	6.01167	92	1.05846	0.97379	0.910672	322	3	370	443	357	2	198	398	481	295	280	322	172	255	3	2	346	343	3	2	211	3	295	277	2	321	345	407	454	570	634	543	48	3	77	466	398	372	399	370	373	387
3532	1208	6.01167	94	0.897455	0.839311	0.750449	220	2	247	316	210	70	3	247	347	192	175	264	114	196	2	3	197	269	2	65	143	3	202	2	89	247	239	298	303	391	447	373	3	2	3	349	236	232	308	286	226	222
3582	1208	6.01167	95	0.991122	0.921669	0.77323	174	2	259	287	191	46	171	158	327	212	170	285	125	230	3	2	193	290	3	2	144	82	245	221	3	212	263	338	310	442	375	269	43	118	2	414	212	3	270	345	275	263
3645	1208	6.01167	96	1.30563	1.17722	1.04619	669	2	678	855	669	104	409	628	827	533	493	598	301	484	96	3	756	651	2	3	432	194	522	539	2	587	756	745	933	1112	1083	970	86	161	162	925	815	685	859	720	741	878
3701	1208	6.01167	97	1.11954	0.977278	0.857088	301	3	311	387	296	2	157	326	382	222	216	289	112	251	3	2	287	297	145	3	205	2	254	251	3	251	325	334	414	535	544	414	2	3	2	420	382	322	367	365	312	333
3846	1208	6.01167	99	0.387172	0.52994	0.434136	666	309	578	777	603	412	435	659	805	517	568	614	942	520	436	558	681	615	436	484	997	290	559	522	440	567	712	724	847	998	955	837	430	292	217	852	775	728	775	745	647	701
4026	1208	6.01167	101	0.183327	0.147594	0.860302	401	1255	752	1405	1048	1212	217	1289	2771	1350	1757	1931	192	1380	1306	1666	945	1224	1264	1487	3419	966	741	1704	1561	1595	1557	1657	2786	809	1202	540	1324	956	704	2433	1206	1295	1927	1891	388	1662
4122	1208	6.01167	102	1.28059	1.0537	0.914016	910	271	817	1045	807	252	803	906	1075	705	665	817	577	742	297	203	997	886	359	3	690	325	694	689	402	867	1058	893	1104	1381	1225	1151	285	283	235	1178	1027	836	1083	912	885	1080
4207	1208	6.01167	103	1.37035	1.13857	0.964743	5038	725	4496	5127	4521	723	3152	4033	5583	3450	3439	3917	2282	3288	687	885	5387	4362	1448	855	2972	1207	3562	3265	1119	3922	5573	5134	5915	6989	6392	6121	981	1000	949	6144	5222	4393	6129	4722	4982	6104
4309	1208	6.01167	104	1.31991	1.08585	0.957713	977	117	820	1110	876	128	592	784	1054	647	723	769	504	675	152	167	1037	851	227	2	567	3	641	692	204	763	1028	1044	1164	1394	1200	1179	233	196	136	1185	1037	908	1185	866	966	1145
4399	1208	6.01167	105	0.709509	0.503762	0.903264	452	247	398	476	411	232	707	326	512	315	337	355	547	296	219	320	473	360	256	3	625	2	325	301	3	292	495	457	506	602	590	533	255	112	145	496	451	420	564	412	428	537
4956	1208	6.01167	114	0.482624	0.343998	0.592558	274	2	217	255	208	108	170	383	317	229	206	282	368	319	183	115	405	245	3	2	380	3	274	253	358	409	382	216	229	328	293	246	94	141	134	331	368	279	331	2	249	333
5913	1208	6.01167	128	1.38987	1.1431	0.989472	627	2	572	711	572	96	405	526	747	466	464	490	309	455	3	61	735	586	2	3	433	146	466	412	2	498	712	662	734	926	821	813	128	128	112	815	694	605	788	675	664	783
5993	1208	6.01167	129	1.32641	1.11124	0.965231	1455	2	1212	1536	1262	200	862	1223	1566	995	1005	1082	649	984	171	205	1599	1205	3	2	878	343	991	990	3	1149	1540	1426	1758	2031	1797	1736	303	223	232	1728	1480	1192	1743	1352	1453	1762
6194	1208	6.01167	131	0.538704	0.381814	0.339473	657	1445	578	1694	1172	1278	367	547	730	451	2072	2316	289	488	1563	1954	688	557	1494	1744	4234	3	439	2010	1754	471	719	709	3592	929	1480	790	179	131	788	806	687	1459	743	2245	655	1981
6929	1208	6.01167	142	1.32768	1.08937	0.907655	442	3	415	472	359	268	271	368	506	343	332	314	239	334	312	357	503	407	2	87	345	327	308	362	461	377	501	466	513	678	552	534	55	128	106	573	516	409	520	406	436	555
7106	1208	6.01167	144	1.06244	0.830658	0.788217	270	3	248	305	229	69	165	241	331	182	191	177	113	186	2	3	296	184	2	3	191	36	180	193	106	142	280	260	315	400	367	344	2	3	2	343	263	215	337	3	281	348
7277	1208	6.01167	146	1.23481	1.07792	0.925542	3264	2	2903	3586	2900	535	2101	2714	3853	2205	2265	2527	1460	2244	286	535	3713	2862	1051	235	2006	412	2323	2275	752	2492	3646	3375	4071	4751	4581	4467	386	677	374	4030	3494	2966	4038	3049	3375	4021
8344	1208	6.01167	160	0.985048	0.7225	0.76812	123	3	124	154	111	2	142	115	3	2	93	81	152	96	71	67	154	3	2	3	158	2	97	3	2	3	121	148	2	209	205	197	3	2	3	167	160	126	172	2	170	186
8923	1208	6.01167	170	1.25582	1.13955	0.964829	1681	3	1533	1880	1512	255	1131	1500	1993	1233	1204	1254	778	1154	165	267	2054	1522	599	2	1073	429	1181	1278	405	1354	1941	1764	2109	2567	2465	2346	352	368	292	2084	1908	1631	2125	1611	1781	2191
8981	1208	6.01167	171	1.21285	1.11488	0.952082	969	2	868	1060	876	140	635	826	1162	685	664	745	435	654	131	166	1157	862	277	135	584	267	709	761	3	774	1092	1051	1225	1420	1394	1362	220	231	155	1229	1065	894	1212	930	1006	1259
9049	1208	6.01167	172	1.14831	0.981116	0.902265	164	2	200	217	182	3	115	176	232	155	130	180	90	136	2	3	249	172	2	3	133	2	175	149	3	2	215	211	219	285	341	251	3	56	2	250	246	187	263	174	217	249
9121	1208	6.01167	173	0.187396	0.201984	1.48967	335	44	224	223	135	166	163	505	342	224	215	349	632	472	365	245	524	387	202	185	581	311	388	413	592	583	412	181	198	336	383	255	234	341	186	295	458	347	324	357	263	337
9974	1208	6.01167	188	1.22736	1.13717	0.963801	1995	2	1791	2125	1738	291	1240	1780	2348	1338	1354	1519	916	1277	228	299	2385	1752	550	3	1232	498	1410	1599	505	1613	2183	1947	2394	2878	2965	2852	414	398	350	2445	2222	1800	2419	1879	1997	2468
181	1209	6.01333	53	1.17356	1.06968	0.93881	664	2	507	779	624	222	383	549	779	476	505	532	308	542	231	307	643	601	3	2	461	3	449	426	272	477	806	755	830	1029	906	807	146	186	213	942	658	626	794	622	662	746
343	1209	6.01333	55	1.30135	1.03566	0.932549	1320	529	1137	1482	1140	495	862	1127	1469	987	941	1157	662	979	278	305	1357	1138	659	283	824	3	916	793	639	1025	1507	1465	1499	1987	1680	1646	391	2	494	1713	1408	1243	1524	1246	1287	1521
451	1209	6.01333	56	1.25664	1.08174	0.899392	1176	3	1028	1262	1061	281	727	1000	1240	862	882	979	593	848	200	318	1198	1015	434	371	770	317	872	822	380	857	1289	1254	1429	1724	1499	1420	231	275	254	1520	1167	989	1476	1143	1161	1406
1329	1209	6.01333	68	0.752362	0.537606	0.769439	293	228	323	336	293	195	630	290	415	254	257	328	485	240	200	266	345	257	3	2	550	3	260	265	273	232	338	373	433	446	419	361	194	150	90	433	313	263	413	298	349	404
1596	1209	6.01333	71	0.158553	0.195659	0.225295	348	331	339	382	307	330	1098	296	395	382	488	278	188	283	342	483	341	255	365	434	962	253	276	475	410	370	383	369	826	535	490	399	84	93	208	458	374	319	485	318	636	428
1684	1209	6.01333	72	0.379072	0.305876	0.821483	597	1402	460	600	418	2	454	581	671	366	432	467	526	579	412	1981	651	497	1525	411	581	1083	496	424	1770	542	638	595	720	782	684	586	448	363	408	747	662	475	723	2152	546	700
2499	1209	6.01333	81	0.587192	0.420982	0.773687	261	2	357	320	259	181	474	281	347	248	286	315	432	237	184	256	276	248	3	243	421	2	190	311	3	264	291	309	366	414	360	361	177	192	153	361	298	2	324	3	268	301
2769	1209	6.01333	84	1.24297	0.961339	1.01817	564	410	497	631	471	109	321	453	655	407	432	445	280	437	132	150	606	453	3	2	396	3	417	384	2	402	586	518	663	823	693	714	100	145	83	733	556	441	672	563	546	630
3354	1209	6.01333	91	1.15137	1.58352	1.38241	647	2	620	753	577	386	409	568	752	483	510	522	327	457	304	305	625	545	363	329	3	429	480	477	490	502	666	704	827	1001	1011	901	471	392	448	864	699	645	739	631	642	720
3770	1209	6.01333	98	1.03995	0.938007	0.863385	276	2	326	377	280	3	154	376	365	245	218	285	121	225	2	3	280	336	86	2	163	3	256	237	2	266	274	287	373	476	574	426	3	61	2	377	326	344	353	369	322	300
3930	1209	6.01333	100	0.953197	0.738909	0.745622	851	3	816	943	675	402	514	854	954	637	633	720	1007	868	714	407	892	842	2	3	1067	659	700	698	1094	936	943	935	888	1136	1131	949	456	2	292	1001	1006	668	929	826	764	935
5216	1209	6.01333	117	0.321889	0.743332	0.647223	337	13559	308	17004	333	13043	187	302	415	16072	21247	24211	327	280	15909	19680	404	14416	14949	17010	279	10952	8498	20779	17739	20187	399	368	38868	8734	14948	465	16460	11228	7830	501	14341	14518	471	23655	395	20254
5855	1209	6.01333	127	0.953257	0.698474	0.562421	164	3	168	198	104	60	124	173	189	132	2	160	91	162	3	2	229	165	3	2	140	75	129	112	3	104	222	165	160	207	2	194	3	67	2	199	175	3	207	2	210	262
7822	1209	6.01333	153	0.730619	0.763566	0.628937	147	2	136	225	128	81	150	142	210	157	145	152	137	148	98	3	155	169	2	3	150	2	159	134	98	191	175	172	3	206	2	178	3	89	110	199	166	2	221	3	161	174
8760	1209	6.01333	167	0.293659	0.524394	0.445019	153	3	89	121	2	104	150	145	160	124	119	135	124	161	3	73	134	110	2	104	156	3	154	134	2	3	139	108	2	101	3	124	130	111	110	121	135	124	120	2	118	3
11	1210	6.015	50	0.518482	0.439905	0.642685	248	2	152	184	220	3	163	184	288	238	231	225	138	169	2	3	122	199	2	111	3	2	140	3	2	3	179	244	299	329	2	238	3	2	3	362	188	2	217	3	197	233
641	1210	6.015	58	0.630848	0.46569	0.659451	1572	935	1370	1511	1116	779	1043	1136	1435	1133	1384	1224	1910	1239	782	347	1424	1334	1046	1057	1086	470	1198	811	1190	1208	274	1352	1825	1857	1331	1328	544	722	412	1591	1182	1270	1509	1383	1202	1621
2291	1210	6.015	78	0.970236	0.922957	0.757516	222	3	174	258	135	2	277	192	262	188	150	219	184	129	3	119	180	221	2	3	223	2	188	227	3	158	213	239	2	302	3	134	101	68	2	285	190	3	200	180	200	276
2677	1210	6.015	83	0.291536	0.663456	0.611345	153	3	108	198	114	118	303	2	203	148	125	160	199	66	97	118	142	118	3	2	244	3	2	108	96	138	186	151	3	237	2	218	3	69	69	202	145	2	157	3	160	158
7775	1210	6.015	152	0.791843	0.897122	0.900758	840	677	676	871	115	680	723	779	949	763	725	158	620	757	745	506	682	851	537	629	872	745	787	776	805	883	814	823	718	792	827	815	789	668	596	751	703	975	857	936	765	621
9200	1210	6.015	174	1.01649	1.18431	1.20481	83	215	71	3	2	3	55	151	104	2	3	97	114	105	2	3	114	93	2	3	130	2	129	98	78	120	90	57	3	2	3	2	3	2	3	2	149	3	137	92	97	92
2013	1211	6.01667	75	1.10409	1.16031	0.935893	2	1803	23474	29821	24334	3	18418	22046	30855	20690	19985	21444	13708	20271	3784	5564	28945	24047	9985	4954	17435	7775	19804	17336	8545	21275	32034	29845	34172	41074	34104	32140	6223	7000	6009	36213	27495	24915	32924	25197	26549	33445
4755	1212	6.01833	111	0.0391519	0.177504	0.292627	2	3	2	3	2	3	58	2	3	2	3	2	49	3	2	3	2	3	47	2	46	3	2	3	2	3	2	3	2	82	3	2	3	2	3	2	42	3	72	2	3	2
3473	1218	6.02833	93	0.430586	0.305172	0.25199	297	2	154	201	172	3	2	124	441	77	95	447	92	416	3	2	116	472	3	2	3	104	204	98	2	3	317	338	2	351	139	153	98	185	98	480	150	3	226	2	213	321
731	1228	6.045	59	0.683517	0.633284	0.629133	2	2989	1863	2232	2155	3	1621	1981	2641	3030	1786	2	1295	1942	3194	3	2569	1961	807	1016	1599	1196	1773	1508	3735	1813	2737	2614	2848	2891	2827	2315	2	1092	1176	3126	3	2057	2842	2241	2365	3081
11683	1230	6.04833	218	0.879384	0.680898	1.3405	217	2	62	101	62	136	138	317	165	124	3	199	394	265	282	115	312	183	137	144	395	245	211	199	431	320	257	2	108	155	3	140	185	186	122	136	236	2	154	3	128	178
10981	1238	6.06167	205	0.0179563	0.511429	0.467758	118	3	2	101	3	94	316	2	227	3	116	141	269	105	2	138	3	2	90	98	242	3	2	3	2	109	127	94	190	3	2	122	111	3	2	183	97	3	136	2	157	109
12526	1238	6.06167	234	0.208629	0.528803	0.446454	465	315	184	389	266	295	1147	398	736	298	439	508	975	371	409	420	303	337	432	369	927	269	223	486	437	536	465	399	783	194	358	392	368	259	175	619	359	370	512	565	655	453
49	1239	6.06333	51	0.125469	0.24825	0.635329	988	589	458	775	598	678	239	464	1577	366	879	1211	1320	680	568	1034	473	851	837	807	1822	390	412	1018	1067	654	472	1013	1355	525	541	225	865	591	361	1525	653	684	988	726	1251	1023
117	1239	6.06333	52	0.0765513	0.803882	0.670928	1145	691	486	730	797	761	2131	242	2090	982	931	1562	1250	950	623	1072	455	524	927	858	1979	435	242	1337	1239	355	368	204	1415	285	776	395	1109	3	384	1763	523	493	1101	543	1284	1291
1168	1239	6.06333	66	0.738707	0.918498	0.749176	8658	5466	4162	6318	5272	5490	20472	5867	13542	6646	7935	9708	14247	6432	6018	8080	4472	6108	6387	6637	16224	4773	3678	8308	7608	7172	7405	7931	13126	3711	6012	6021	6716	4915	3423	293	5916	5764	8840	8975	383	7727
1250	1239	6.06333	67	0.271731	0.676346	0.551759	947	624	256	635	540	543	2056	586	1417	687	811	1039	1431	615	587	827	407	597	706	714	1691	444	411	889	807	747	798	778	1340	422	634	290	737	462	311	1182	629	591	939	864	1143	822
1412	1239	6.06333	69	0.100578	0.568304	0.483895	1453	1090	770	1100	880	907	3010	591	2085	1184	1317	1548	2300	1130	973	1381	737	996	1083	1197	2577	829	634	1365	1267	1230	929	1319	2129	1132	940	930	1112	848	583	1945	958	1037	1508	1409	707	1307
2428	1239	6.06333	80	0.687992	0.863673	0.787548	155	104	113	174	105	2	342	107	339	132	176	268	232	3	2	3	106	106	2	3	300	2	3	190	2	3	157	130	243	224	2	3	2	3	2	228	112	3	182	200	242	154
4488	1239	6.06333	106	0.0721548	0.23801	0.307477	80	2	3	2	3	2	102	3	83	2	3	2	62	3	2	3	43	2	3	2	42	3	2	83	64	3	2	3	2	3	65	2	3	60	2	3	2	3	64	2	3	2
4635	1239	6.06333	109	0.183882	0.592135	0.581042	251	215	101	150	149	220	652	218	442	190	263	331	467	190	199	242	165	183	208	164	563	3	132	281	2	231	244	205	381	127	207	211	238	143	104	339	199	3	286	300	371	269
5030	1239	6.06333	115	0.149002	0.675388	0.551616	2670	1796	1119	2120	1569	1655	6938	1959	4092	2061	2705	2962	5061	142	1976	2564	1486	1808	1933	2351	5338	1424	153	2536	2228	2428	2356	2510	4647	1262	1839	171	2128	1478	1096	3697	1809	1799	2894	2847	175	2519
5119	1239	6.06333	116	0.182248	0.530869	0.451757	553	415	263	442	302	372	1458	414	922	423	578	594	1042	433	414	544	302	328	423	468	1122	289	236	532	459	475	484	521	951	288	394	468	419	305	256	822	358	381	609	624	785	524
5326	1239	6.06333	118	0.124241	0.52153	0.436066	2004	1310	814	1622	1161	1234	6165	1482	3500	1527	2072	2352	4367	1551	1543	1920	1109	1358	1486	1656	4489	1093	796	1947	1760	1973	1756	1877	3963	864	1497	1562	1559	1082	737	2919	1418	1412	2196	2272	2997	1977
5411	1239	6.06333	119	0.105398	0.557226	0.456792	1047	734	421	886	589	689	3018	839	1722	816	1113	1212	2186	812	856	997	591	719	811	952	2246	591	426	1048	954	1039	949	1016	1975	470	750	819	845	627	421	1525	2	748	1139	1232	1518	970
5496	1239	6.06333	120	0.228569	0.552046	0.572339	108	128	2	106	3	102	309	2	220	52	138	152	250	98	94	137	61	92	114	123	245	79	3	2	3	94	100	2	227	63	3	121	111	58	2	171	74	61	115	153	189	97
5711	1239	6.06333	124	0.761115	0.539226	0.456769	48	2	3	2	3	2	116	3	83	2	60	3	89	2	3	2	3	2	3	2	3	2	3	57	49	2	48	43	101	3	2	3	2	3	43	83	2	3	73	2	3	58
6098	1239	6.06333	130	0.0434411	0.269901	0.414115	2779	1841	2070	2464	2088	1766	7618	2114	4559	2161	2754	3152	5680	2089	2093	2543	2567	1947	2034	2321	5734	1540	1592	2738	2433	2697	2542	2489	4954	3331	2956	2899	2207	1567	1120	3816	2463	2061	2969	3179	3955	2889
6298	1239	6.06333	132	0.0144671	0.305841	0.485385	449	273	313	415	320	280	1100	273	721	335	459	502	851	350	331	426	393	301	355	364	892	244	270	415	3	446	390	411	802	502	451	443	280	231	171	622	420	318	444	537	628	439
6385	1239	6.06333	133	0.331906	0.504752	0.454409	3760	2633	1606	3201	2137	2307	9426	2704	5702	2923	3828	4076	7292	3018	2907	2	2065	2502	2717	3196	7604	2049	1468	3571	3240	3471	3272	3480	6635	1782	2674	2766	2984	2089	1536	5305	2488	2487	3919	3994	5092	3455
6487	1239	6.06333	134	0.588287	0.794981	0.659141	501	346	193	472	291	332	1264	407	863	398	572	600	1034	383	407	541	286	342	421	83	1051	277	181	487	467	475	454	519	890	251	371	402	363	300	193	96	332	361	543	585	84	484
6565	1239	6.06333	135	0.0339504	0.458169	0.510973	303	209	120	275	206	207	774	261	534	241	282	337	602	243	259	329	48	238	2	315	633	171	114	317	3	307	289	274	552	152	228	265	254	162	146	406	221	2	329	371	429	293
7560	1239	6.06333	149	0.0655959	0.485748	0.432377	4365	2941	1848	3844	2439	2613	14328	3303	7611	3528	4625	5107	10878	3455	3593	4349	2359	2939	3011	3615	10069	2370	1702	4383	3761	4326	3760	4028	9862	1966	3177	3390	3346	2381	1738	6570	3013	3116	4775	5282	6661	4139
7653	1239	6.06333	150	0.130541	0.511776	0.533498	474	334	215	435	298	310	1455	387	845	362	534	567	1140	397	393	478	261	309	2	464	1009	3	163	524	442	495	387	416	984	229	390	382	337	273	187	691	326	319	490	618	693	435
7717	1239	6.06333	151	0.112827	0.630925	0.508932	183	2	3	142	113	119	477	168	318	150	185	204	390	132	164	186	88	136	2	3	381	109	2	169	158	208	140	150	366	3	2	162	126	89	3	252	107	2	198	3	262	172
7871	1239	6.06333	154	0.0747678	0.698173	0.56337	54	2	3	48	2	3	148	75	151	2	83	3	145	2	3	73	43	2	3	34	123	2	3	2	3	2	66	76	3	100	2	3	2	3	2	115	3	2	69	3	105	2
8499	1239	6.06333	162	0.338374	0.887241	0.720124	93	39	3	74	2	3	239	71	178	83	90	92	199	2	78	94	37	3	2	80	3	36	2	105	3	94	2	3	2	66	3	83	2	3	2	154	3	2	86	126	127	3
8552	1239	6.06333	163	0.112259	0.472544	0.381623	132	2	3	92	83	2	324	110	249	90	142	180	293	89	128	129	98	3	2	136	50	3	54	133	2	145	106	114	236	3	2	116	103	3	76	192	2	3	130	161	192	122
8619	1239	6.06333	164	0.119315	0.841192	0.718058	75	2	3	2	3	2	178	61	144	51	3	83	139	59	60	81	2	3	2	3	154	2	3	2	107	75	3	2	3	2	3	61	2	3	2	3	2	3	73	101	117	2
8668	1239	6.06333	165	0.225435	0.339488	0.582243	82	3	2	3	2	3	156	2	108	3	2	54	3	63	2	3	2	3	2	3	2	3	2	3	2	100	3	2	131	3	2	3	2	3	2	106	3	2	3	2	3	2
10033	1239	6.06333	189	0.161702	0.46832	0.386814	813	518	320	663	442	538	2169	616	1339	616	768	911	1760	584	654	731	465	567	606	686	1633	438	346	849	660	796	712	678	1491	394	632	688	674	410	283	1155	579	526	882	972	1205	797
10116	1239	6.06333	190	0.2985	0.451852	0.437829	172	3	2	141	94	98	424	104	268	118	166	190	418	139	135	180	116	3	2	122	85	3	2	186	146	173	90	127	312	135	3	126	138	2	64	253	133	3	204	202	100	179
10184	1239	6.06333	191	0.183449	0.504553	0.416342	8399	5383	3362	6972	4909	5319	24799	6639	14068	6426	8360	9681	19516	6239	6696	7888	4751	5755	6018	6785	17974	4569	3312	8735	7255	9084	7619	7494	16272	3463	6290	7048	6855	4456	3108	12116	6007	5851	9479	10338	12538	8309
10272	1239	6.06333	192	0.148701	0.493733	0.40888	1295	848	503	1092	813	853	4074	998	2204	1021	1341	1520	3119	1015	1101	1264	758	907	1008	1139	2892	729	510	1405	1183	1407	1192	1194	2602	592	1018	1087	1080	725	504	1878	947	959	1509	1658	2011	1301
10330	1239	6.06333	193	0.147059	0.497635	0.411288	660	435	271	548	394	455	1915	539	1149	485	631	749	1530	512	548	634	364	439	527	552	1441	345	214	683	618	703	601	604	1278	288	483	572	538	360	271	981	479	467	744	813	981	647
10885	1239	6.06333	204	0.0943617	0.511601	0.451006	552	367	215	483	336	381	1584	466	974	416	567	632	1218	406	451	570	319	428	436	510	1128	2	208	594	518	573	489	486	1015	241	463	481	459	311	213	826	434	416	623	672	802	548
11592	1239	6.06333	217	0.399318	0.710727	0.610811	126	2	3	140	2	3	354	2	217	3	128	145	328	94	2	133	68	3	2	118	285	3	2	154	160	3	116	125	2	3	2	132	115	3	2	196	103	3	187	2	208	127
12352	1239	6.06333	231	0.0811266	0.388263	0.536871	45	3	2	3	2	3	109	2	3	2	3	2	77	3	2	3	2	3	2	3	74	2	3	54	2	3	2	3	65	2	3	2	3	2	3	2	3	2	3	2	3	44
12469	1239	6.06333	233	0.216076	0.520712	0.420869	2358	1588	1147	1959	1399	1553	6465	1941	3798	1844	2294	2657	5289	1817	1854	2175	1414	1694	1784	2015	4826	1460	1010	2537	2192	2560	2193	2136	4171	1071	1918	1951	2003	1344	979	3352	1797	1770	2531	2965	3349	2330
12565	1239	6.06333	235	0.233114	0.464954	0.395728	196	3	77	176	119	152	505	154	295	142	199	205	420	154	163	189	117	133	2	154	373	95	79	193	146	214	194	171	364	94	183	189	166	75	3	266	156	2	219	3	283	171
2589	1240	6.065	82	0.866534	0.613982	0.508686	2	3	136	176	111	2	3	134	2	147	125	128	99	85	90	3	100	2	3	2	209	3	112	2	72	3	132	167	2	183	3	174	83	2	3	187	183	2	135	114	146	129
2590	1240	6.065	82	0.649852	0.780246	0.920734	114	3	2	204	3	2	247	3	186	213	90	209	217	185	2	3	114	145	2	3	156	109	2	135	170	116	279	200	197	3	2	3	69	2	3	200	185	2	134	3	146	94
4875	1240	6.065	113	0.0903774	0.799075	0.645827	94	57	2	87	3	2	248	3	167	83	123	103	149	2	69	102	46	3	2	3	172	2	38	103	3	2	91	78	3	69	45	75	2	3	2	179	3	2	3	2	143	103
7016	1240	6.065	143	0.00934853	0.75263	0.606271	764	599	482	627	464	474	1607	613	1131	597	754	875	1439	629	621	701	471	544	576	704	1435	450	353	737	656	688	667	596	1155	372	514	569	599	439	302	966	558	516	794	774	936	674
8084	1240	6.065	157	0.19195	0.167188	0.165388	113	3	2	3	2	3	345	2	228	112	118	3	108	103	96	2	76	3	66	2	262	3	2	138	3	92	2	107	277	3	2	111	3	2	67	179	100	3	139	2	191	101
8173	1240	6.065	158	0.0339189	0.797247	0.659923	175	3	2	120	87	3	348	126	257	98	148	174	293	82	128	121	77	97	84	113	275	2	3	134	2	137	110	157	235	122	3	66	2	3	2	232	114	105	163	3	210	105
8428	1240	6.065	161	0.448828	0.879786	0.742399	70	2	3	2	3	2	197	70	159	3	2	100	182	3	2	3	2	3	2	78	155	48	3	2	3	77	67	2	3	2	3	2	3	2	3	122	60	2	67	3	104	54
10381	1240	6.065	194	0.169776	0.220977	0.183161	2	3	2	3	39	2	271	3	160	2	84	3	204	85	59	2	3	2	3	77	181	2	3	77	77	2	90	3	198	2	3	85	2	3	2	102	3	2	101	140	141	3
5555	1241	6.06667	121	0.401492	0.285056	0.326352	2	3	2	3	2	3	166	2	139	3	2	98	144	3	2	68	3	2	3	79	126	2	3	2	3	2	58	3	143	2	3	84	57	2	3	109	2	3	72	2	98	3
5658	1241	6.06667	123	0.508214	0.622538	0.567506	2	3	2	3	2	3	132	2	91	3	74	2	88	3	2	3	2	43	3	2	107	3	2	3	2	3	2	3	83	2	3	2	3	2	3	2	3	2	3	49	50	2
5750	1241	6.06667	125	0.326056	0.606858	0.508821	2	3	2	3	45	2	118	3	97	2	3	73	116	2	3	2	79	3	65	2	106	3	2	3	43	2	3	59	2	3	78	2	3	2	3	2	3	2	87	3	90	2
5802	1241	6.06667	126	0.0461107	0.603256	0.520951	2	3	2	3	2	3	98	2	87	34	3	2	80	3	59	2	3	61	2	3	99	2	3	2	3	2	3	2	3	2	3	2	3	2	3	109	2	3	2	41	76	3
6641	1241	6.06667	136	0.0939073	0.764509	0.625961	2	3	2	3	2	3	131	43	79	2	71	89	93	3	2	3	2	3	2	3	130	2	3	2	3	67	2	3	2	3	2	3	2	3	2	115	3	2	3	2	93	3
7931	1241	6.06667	155	0.799786	0.651927	0.584875	3	2	64	3	2	3	127	2	136	3	2	3	85	2	3	2	3	2	3	2	52	3	2	3	2	3	2	65	3	2	3	71	2	3	2	91	3	2	89	3	2	102
7997	1241	6.06667	156	0.124105	0.562398	0.486122	3	2	3	2	3	2	113	3	106	2	3	85	105	2	3	2	3	2	3	2	95	3	2	3	2	3	2	3	2	3	2	3	2	3	51	74	2	3	2	3	75	2
8715	1241	6.06667	166	0.387169	0.776301	0.625784	3	2	3	2	3	2	151	3	112	2	77	73	145	3	2	79	3	2	3	2	108	3	2	3	2	3	48	2	3	2	55	3	2	3	2	114	3	43	2	3	2	3
9291	1241	6.06667	175	0.20601	0.192619	0.155075	2	3	16	2	3	2	114	3	2	3	2	3	96	2	3	2	3	2	72	3	2	30	3	2	3	54	50	2	81	3	2	3	2	3	2	3	2	43	3	49	2	3
11069	1241	6.06667	206	0.698919	0.707496	0.586592	2	3	2	3	2	3	153	2	3	2	66	3	129	2	3	2	3	2	3	2	110	3	2	3	2	3	2	3	2	3	2	3	2	3	2	72	3	2	69	55	96	3
8263	1242	6.06833	159	0.475405	0.590572	0.548702	2	3	2	3	2	60	227	76	160	3	84	120	174	2	3	95	2	3	2	3	179	40	2	97	3	103	83	2	3	66	2	83	3	2	3	128	2	3	82	122	135	55
9423	1243	6.07	177	0.271319	0.543403	0.442617	205	3	272	81	83	100	143	157	180	125	142	166	181	137	2	144	156	129	137	3	179	2	115	150	190	131	177	109	96	111	3	131	146	115	129	140	169	122	108	137	100	116
10692	1257	6.09333	201	0.268618	0.583371	0.645313	3	2	3	2	3	2	60	3	2	3	2	3	245	96	107	76	2	3	2	3	2	3	50	99	2	3	2	3	2	3	2	3	2	3	2	3	70	2	3	2	59	3
3474	1258	6.095	93	0.0877719	0.168478	0.3053	3	2	3	181	2	75	3	111	2	3	2	3	60	158	2	3	2	3	2	3	2	3	81	2	3	2	3	173	2	3	2	55	3	100	64	2	3	2	100	3	2	3
11361	1263	6.10333	212	0.309729	0.481319	0.966531	2	3	2	3	2	3	67	2	3	2	67	3	2	3	2	52	89	94	3	86	68	2	3	53	101	2	86	91	3	2	3	2	121	82	3	84	2	3	2	3	80	49
2952	1270	6.115	86	0.102512	0.0759793	0.0648624	383	2	3	2	246	3	361	313	423	200	2	3	269	360	127	2	426	3	2	3	278	2	201	305	119	276	422	3	416	2	3	371	222	2	212	300	82	3	2	281	318	3
9918	1270	6.115	187	0.992537	1.03745	1.02403	129	3	97	101	2	81	102	128	151	100	110	93	189	133	144	68	139	131	88	94	164	103	3	95	2	141	148	94	3	2	120	3	146	97	89	2	108	118	77	118	104	3
10503	1270	6.115	197	0.12718	0.131205	0.108463	60	2	3	2	3	2	3	50	2	3	2	3	56	40	2	3	38	2	3	2	53	3	2	3	61	2	3	2	3	2	3	2	78	3	2	3	64	39	2	3	2	3
3200	1271	6.11667	89	0.19646	0.572752	0.77378	2238	1266	1103	1950	1266	1651	1962	2168	1897	1627	1697	1692	2175	1985	2105	2	893	1808	1936	1680	2654	2173	1666	1750	2172	2086	2617	1421	1572	1522	1920	1541	3	1656	1364	1869	2	2284	1735	2178	1643	1325
3355	1271	6.11667	91	0.465422	0.419934	0.578819	467	2	376	352	3	2	3	462	2	281	349	3	2	283	3	2	316	380	3	2	3	2	432	351	3	448	413	462	2	388	3	337	2	3	2	3	2	557	3	432	2	3
3932	1271	6.11667	100	1.04998	0.924919	0.757673	195	410	395	216	191	332	131	198	3	2	126	3	286	280	405	516	265	290	2	543	231	304	102	156	423	190	258	206	3	149	2	336	355	287	113	250	3	2	120	3	235	2
5616	1271	6.11667	122	0.282367	0.953998	0.768058	251	3	203	152	159	188	169	276	201	154	177	184	150	140	161	207	194	214	2	3	181	239	224	171	287	230	239	260	192	229	305	188	287	187	292	165	202	2	209	3	233	186
10423	1271	6.11667	195	0.90796	0.877384	0.92919	294	172	251	232	225	274	232	322	297	187	220	270	209	155	231	228	233	308	277	202	243	331	300	229	370	300	278	282	2	239	371	249	387	254	338	234	246	345	302	326	305	271
10811	1271	6.11667	203	1.10516	0.849815	0.73526	247	131	116	185	145	181	226	249	270	167	164	208	287	211	225	132	207	230	215	189	332	248	201	204	2	231	309	137	156	132	203	188	248	212	173	200	184	263	179	3	176	132
11283	1271	6.11667	210	1.31184	1.51027	1.2227	486	298	439	412	379	459	322	465	498	318	392	428	343	251	338	372	395	489	2	347	349	549	463	430	692	476	487	493	383	424	615	384	611	445	546	434	411	598	459	539	449	431
3297	1272	6.11833	90	0.060602	0.0452041	0.616431	3	2	165	270	161	3	250	2	3	196	2	3	2	249	3	2	243	232	3	2	3	2	3	2	3	2	315	3	182	239	299	2	3	2	3	2	3	290	2	274	3	2
11312	1272	6.11833	211	0.440111	0.510298	0.806245	3	35	2	3	2	3	62	2	3	2	3	2	3	2	3	2	3	91	2	3	83	2	92	71	3	86	76	2	45	3	2	3	2	87	3	2	3	2	68	3	95	2
7462	1278	6.12833	148	0.887467	1.02531	0.849797	423	5510	3568	356	137	4984	26983	6528	492	6745	8959	281	20391	6624	6892	8282	4476	432	5707	6915	18919	4633	3132	8284	7140	8452	7211	448	547	309	6186	569	6322	4524	3339	448	5715	5899	267	248	525	145
11767	1278	6.12833	219	0.560901	0.401369	0.357906	147	3	203	143	2	112	151	206	209	3	2	136	263	175	144	149	139	151	133	3	164	230	97	79	2	143	222	143	3	2	129	204	214	178	197	126	119	98	97	61	196	3
7191	1279	6.13	145	0.286148	0.602997	0.562522	2573	1400	3619	2195	1112	1730	2755	2513	3217	1380	2195	1647	4029	2951	2383	2279	2355	2735	1432	2	2490	3458	2332	1651	1368	2233	3643	2521	3131	1834	2144	3563	3122	2530	3291	2886	1948	1918	1927	1687	3289	1164
7352	1279	6.13	147	0.822861	0.653263	0.579632	2925	39741	3856	48586	1144	34333	164586	43664	3454	1628	2607	63286	126134	44303	45568	54307	2543	3070	39813	48058	117850	31964	2498	55498	48355	56408	4000	3286	115587	2164	42449	4033	43630	31362	23702	3559	2134	40438	2127	67073	3701	1258
13043	1279	6.13	247	0.608211	0.444482	0.366848	3	2	3	2	3	2	3	74	96	2	3	53	2	58	3	2	51	3	2	3	60	2	3	2	3	2	3	2	98	3	2	3	2	3	2	3	2	3	2	3	111	2
7278	1280	6.13167	146	0.247164	0.225225	0.215002	3	2	451	254	119	210	3	335	2	3	2	3	2	411	3	2	271	371	3	2	3	2	277	3	156	270	434	371	2	259	3	447	2	310	3	378	229	2	3	2	3	127
2770	1288	6.145	84	1.07432	0.761108	1.34595	471	576	93	1844	935	577	272	243	558	1924	1061	1739	875	1961	929	552	1413	1535	3	506	1558	1361	690	1491	1518	1082	2863	1774	999	213	1333	256	502	718	912	1684	2073	502	1616	1431	1580	1090
2861	1288	6.145	85	0.171885	0.131043	0.551377	2	3	2	105	3	2	3	2	3	123	92	2	3	164	2	3	96	88	2	3	114	2	3	2	3	2	205	139	3	2	3	2	3	113	91	2	128	3	71	80	110	2
4027	1311	6.18333	101	1.41846	1.00614	0.817112	3	2	3	2	3	157	2	3	2	3	81	2	3	2	163	209	3	170	2	3	2	3	2	3	2	3	2	3	2	3	2	3	133	159	2	3	2	3	2	3	2	3
6299	1311	6.18333	132	1.74633	1.24251	1.10917	2	494	456	3	2	411	3	192	268	2	226	315	409	322	506	557	351	342	585	614	3	287	229	2	605	155	173	238	265	422	180	3	363	432	166	2	162	148	3	267	2	140
6195	1312	6.185	131	1.43028	1.01469	0.912373	2	1323	3	2	3	1098	2	3	2	3	2	3	2	3	1393	1484	2	3	1687	1693	1076	898	2	3	1639	2	3	2	3	2	3	2	1089	1168	482	3	2	3	2	3	2	3
1783	1318	6.195	73	1.4139	1.06965	0.879548	3	2	3	2	3	23454	12805	2	3	2	3	2	15229	3	2	23493	3	2	31967	32964	11839	3	12994	2	3	2	3	2	3	2	3	2	3	15431	11446	2	3	2	3	2	3	2
9424	1320	6.19833	177	1.11693	0.85157	0.699575	2	3	2	3	2	267	3	2	3	2	3	2	3	2	3	247	2	3	306	410	2	3	2	3	323	2	3	2	3	2	244	3	391	2	3	2	3	2	3	2	3	2
14012	1320	6.19833	277	1.58019	1.29631	1.30246	2	3	2	3	2	3	2	3	63	2	3	2	3	51	62	2	44	46	3	70	42	2	3	2	3	2	3	2	3	2	3	2	3	2	3	2	3	2	3	37	2	3
15611	1320	6.19833	353	1.18429	0.891176	0.845187	3	2	3	2	3	2	3	2	3	2	3	2	3	56	53	2	64	57	39	3	2	41	3	2	3	2	3	2	39	3	2	3	65	2	3	2	3	2	3	53	2	3
3931	1321	6.2	100	0.756249	0.557992	0.601856	82	3	2	3	2	156	3	2	3	2	3	2	3	2	144	3	149	201	2	3	2	155	124	3	2	3	2	169	3	2	3	137	163	2	3	2	3	2	3	2	3	2
6099	1322	6.20167	130	1.94889	1.43581	1.20137	2593	8752	7525	2674	1329	7223	3055	2858	3091	2087	3406	4262	6526	4134	9397	10158	5559	5244	11838	11151	4156	5713	3684	2255	10467	2310	1684	3544	3816	5716	2080	2521	6838	7993	2828	1849	1443	1449	1680	3534	1858	1783
7718	1323	6.20333	151	0.540604	1.06517	0.892669	64	2	3	2	3	2	3	71	88	2	3	91	73	83	2	3	2	3	2	3	2	3	2	3	2	3	40	76	2	3	2	3	2	3	2	3	2	3	2	3	2	3
10886	1323	6.20333	204	2.03277	1.72679	1.46581	152	268	244	136	3	231	141	133	167	2	149	193	261	204	268	314	202	180	317	3	158	2	139	68	3	109	2	131	3	226	123	90	167	223	2	3	2	3	2	3	71	83
6488	1324	6.205	134	0.449171	1.01094	0.820171	165	3	157	179	139	2	154	144	204	146	3	176	189	184	2	153	178	160	146	233	254	3	2	132	3	2	140	132	117	197	3	138	2	3	2	149	104	109	103	175	135	124
7561	1324	6.205	149	0.930853	0.900602	1.04062	1565	1661	1334	1386	1055	3	1367	1649	818	1404	1398	686	507	1632	2	3	1456	683	2	3	1999	2	1166	1210	3	605	515	446	1375	1301	1247	1041	2	3	2	1194	646	1465	1203	1711	1216	1071
8264	1324	6.205	159	1.24069	1.00729	0.827329	2	3	2	3	2	49	3	60	2	68	53	3	85	94	2	62	68	3	2	3	85	38	2	3	2	3	2	3	2	66	3	2	47	3	2	3	2	3	2	50	36	3
9366	1324	6.205	176	0.0921832	0.744438	0.736485	63	34	3	61	2	3	2	3	74	2	3	2	60	70	3	2	3	2	3	2	68	34	3	2	3	2	3	2	3	2	3	2	53	3	2	3	2	43	3	2	44	3
11070	1324	6.205	206	0.426048	0.630034	0.641204	142	2	102	74	86	103	96	3	173	101	119	104	151	150	125	2	106	113	51	3	127	2	3	85	2	78	108	126	3	111	2	106	101	120	75	95	3	2	91	140	89	86
13710	1324	6.205	268	0.391235	0.55052	0.464544	131	3	2	96	3	125	2	132	172	96	141	127	174	152	165	3	133	2	3	2	123	3	2	96	100	3	104	101	2	138	3	100	89	83	2	75	3	125	2	122	84	102
14095	1324	6.205	280	1.02142	0.830562	0.679572	156	2	115	114	107	128	135	201	230	163	149	159	191	166	217	103	150	151	3	204	187	2	95	114	3	149	143	107	2	151	180	109	147	151	126	149	154	181	133	3	128	100
14221	1324	6.205	285	0.404183	0.288011	0.238671	176	2	93	167	91	108	136	166	226	131	155	154	202	194	247	101	156	153	3	2	183	122	116	125	3	156	167	121	152	156	155	125	141	121	100	120	128	140	116	188	115	120
1169	1325	6.20667	66	1.28582	1.62478	1.35327	967	515	954	794	591	686	706	623	1131	771	730	870	925	909	873	590	767	914	824	874	992	613	680	694	807	592	714	712	620	732	598	688	785	558	421	636	519	616	599	878	621	663
3646	1325	6.20667	96	0.864766	0.862282	0.819367	223	100	219	260	220	150	203	225	320	183	148	217	251	179	209	149	301	239	3	2	252	122	173	227	3	148	306	320	367	175	366	331	170	157	114	290	252	231	278	308	277	258
5217	1325	6.20667	117	0.206866	0.964893	0.786018	973	2	807	814	640	3	815	789	1178	770	2	787	939	3	2	3	858	839	2	941	1109	3	666	730	2	737	3	638	2	3	686	743	2	3	2	3	638	777	2	941	677	746
5327	1325	6.20667	118	0.0853952	1.4247	1.16278	185	2	3	167	2	96	153	135	232	128	3	153	169	196	2	3	2	165	3	2	3	2	108	106	3	97	147	125	2	3	2	3	2	3	2	3	2	3	109	2	3	107
5412	1325	6.20667	119	0.768067	0.964366	0.784304	403	3	325	308	263	2	310	345	466	311	332	316	397	375	3	2	351	334	3	2	3	2	252	297	3	266	310	253	334	331	2	227	3	2	3	2	261	338	261	357	296	262
5751	1325	6.20667	125	1.74497	1.43592	1.38986	213	190	152	151	122	254	128	136	262	138	149	195	188	161	181	130	174	147	84	174	208	106	127	125	148	124	132	130	244	138	116	112	157	204	126	3	101	145	125	2	122	116
6386	1325	6.20667	133	0.193839	0.963901	0.824052	1178	3	1194	1092	781	915	1013	1110	1508	1024	1141	1211	1424	1215	2	3	1154	1146	2	1217	1412	3	948	854	2	1020	975	3	1062	1049	912	796	2	3	2	823	810	934	876	1267	889	853
6566	1325	6.20667	135	1.18377	1.57722	1.28102	3	2	111	96	78	88	87	3	138	84	2	104	135	151	3	93	96	130	2	3	171	56	2	92	3	2	3	2	3	115	2	3	2	3	2	3	2	3	2	3	2	77
7353	1325	6.20667	147	0.350973	0.55523	0.458494	22095	3	19551	19054	14693	2	19678	23603	31496	20000	20070	22142	26425	21900	3	2	20853	21104	18803	3	27639	2	18240	17655	3	20553	20413	15917	18757	18129	18193	15229	2	3	14228	16955	18724	20147	18163	24716	17125	16299
7463	1325	6.20667	148	0.610833	0.567222	0.732928	3217	1999	2806	2737	2103	3	2700	3397	4498	2925	2826	3159	3836	3245	3950	2	2990	2977	2610	3131	4013	2504	2439	2438	2863	2920	2847	2231	2695	2552	2453	2174	2889	2392	1877	2334	2579	2884	2473	3615	2373	2244
7654	1325	6.20667	150	0.363687	1.07629	0.891361	164	2	162	167	121	3	136	182	233	164	125	193	233	224	2	3	147	179	2	3	202	2	107	147	3	187	133	139	2	191	3	139	2	3	2	137	138	3	115	212	125	104
8429	1325	6.20667	161	1.10313	1.02201	0.823167	112	2	90	3	80	2	100	104	157	122	3	132	155	131	2	3	95	108	2	124	156	106	3	2	3	102	121	2	3	130	2	3	120	106	2	3	2	3	79	2	80	60
8500	1325	6.20667	162	0.749696	0.651449	0.539699	39	2	3	2	3	2	3	2	64	64	3	2	59	82	3	2	3	2	3	69	2	3	2	3	2	3	2	3	2	54	3	27	2	3	2	3	2	3	2	61	3	2
8553	1325	6.20667	163	0.201945	0.874002	0.709925	275	2	196	203	172	3	227	239	379	245	255	258	303	306	2	3	256	208	2	3	323	2	178	198	3	239	221	186	245	238	2	185	3	2	3	195	184	2	170	292	193	159
8669	1325	6.20667	165	0.257935	0.786581	0.641146	204	3	123	157	149	2	185	161	250	164	169	169	232	213	3	2	160	189	3	2	217	3	120	144	2	172	159	111	143	159	146	118	3	2	3	136	147	180	142	2	142	141
9481	1325	6.20667	178	0.197609	0.705077	0.737842	85	2	37	3	2	3	63	2	62	73	3	2	3	102	2	3	78	2	3	2	3	2	3	2	3	2	3	2	3	54	2	3	2	3	2	3	2	3	52	62	2	49
9522	1325	6.20667	179	0.102654	0.87459	0.704167	289	2	195	246	188	3	223	2	330	231	247	234	298	291	3	2	248	232	3	2	323	3	185	194	2	222	261	196	214	208	3	207	2	3	2	3	205	2	220	3	205	171
10185	1325	6.20667	191	1.09192	1.23121	1.14765	1327	849	984	1140	840	940	1138	1266	1646	1176	1125	1153	1447	1291	1535	931	1143	1088	1059	1374	1515	966	897	974	1125	1125	1146	941	1081	1043	953	845	1197	983	839	1010	1033	1170	1055	1347	984	980
10331	1325	6.20667	193	1.35155	1.37814	1.23803	697	514	502	627	477	625	625	709	850	651	651	605	795	770	945	527	638	623	588	808	852	532	489	551	577	571	694	562	608	595	508	476	620	587	515	546	596	652	560	709	574	530
10382	1325	6.20667	194	0.243993	0.74884	0.656909	127	2	74	3	56	2	100	140	84	122	99	3	2	134	3	2	116	122	3	2	132	3	2	83	3	2	3	2	3	103	2	92	3	2	3	104	2	3	90	118	73	2
10812	1325	6.20667	203	0.69272	1.19383	0.961159	222	2	167	187	147	3	171	211	295	190	175	174	233	234	2	3	174	180	154	260	243	2	3	2	3	199	219	155	187	194	2	140	3	2	3	165	146	2	168	3	138	130
10982	1325	6.20667	205	1.42927	1.1919	1.09379	525	3	443	478	351	382	452	525	640	465	454	480	649	559	619	374	490	452	401	613	597	360	359	362	418	429	399	395	410	464	372	337	463	396	360	401	377	449	396	493	363	356
11144	1325	6.20667	207	0.966638	1.16955	1.1909	1982	1249	1586	1708	1328	1392	1677	2029	2679	1734	1666	1865	2306	1874	2439	1310	1717	1783	1627	2031	2296	1587	1502	1531	1828	1785	1765	1341	1554	1500	1615	1309	1824	1417	1203	1530	1609	1749	1597	2187	1495	1393
11203	1325	6.20667	208	0.662411	0.595349	0.480794	405	2	308	343	269	272	335	396	537	358	313	368	446	359	481	258	351	370	3	414	441	278	259	268	2	365	360	282	298	300	332	270	381	255	236	278	306	317	306	411	301	270
11244	1325	6.20667	209	0.255007	0.942886	0.764945	256	2	161	190	129	3	195	240	306	185	191	212	259	239	2	3	190	245	2	3	251	2	155	175	3	175	222	140	2	173	178	181	3	2	3	179	166	189	185	2	144	154
11684	1325	6.20667	218	1.79602	1.40197	1.13288	42	2	78	3	2	114	3	2	3	2	3	2	77	76	144	127	3	2	170	151	74	3	2	3	2	3	2	3	42	2	3	2	3	113	2	3	2	3	2	3	2	3
11899	1325	6.20667	221	1.57285	1.20929	1.06789	118	3	2	89	3	76	103	115	143	110	2	94	112	114	140	84	89	110	3	2	112	3	2	67	3	2	3	81	128	2	3	103	97	65	61	2	66	3	2	3	68	80
12566	1325	6.20667	235	1.16078	1.05627	0.874733	146	2	97	122	92	3	105	117	179	129	122	143	170	167	182	92	128	134	2	129	150	103	3	86	82	2	127	145	3	149	2	94	148	76	106	120	76	3	129	2	112	93
13120	1325	6.20667	249	1.14165	1.22696	1.13649	1688	1097	1275	1562	1100	1209	1424	1631	2111	1512	1470	1486	1926	1619	2167	1159	1525	1418	1323	1844	1983	1272	1141	1232	1472	1400	1513	1209	1354	1331	1303	1089	1553	1254	1123	1357	1327	1505	1352	1734	1287	1250
13145	1325	6.20667	250	1.16988	1.35506	1.181	549	405	386	504	362	437	447	553	665	484	469	464	634	560	654	380	462	474	444	603	618	420	380	406	414	471	498	386	436	468	402	352	488	379	373	433	426	492	410	577	399	390
13166	1325	6.20667	251	0.987033	1.10709	1.03931	568	323	422	516	324	417	454	541	663	468	443	479	628	552	727	350	481	485	393	598	621	441	391	421	423	455	484	388	418	434	458	349	515	374	342	429	430	461	418	607	413	405
13183	1325	6.20667	252	0.480236	1.22372	1.00495	151	3	90	137	74	2	109	110	189	113	95	117	69	162	3	2	124	3	2	3	2	3	86	2	3	118	99	84	2	137	3	2	3	2	3	2	88	3	113	2	92	101
13203	1325	6.20667	253	1.15555	0.879095	0.708721	2	3	2	3	2	3	2	64	79	70	3	2	77	77	3	2	3	2	3	2	85	3	2	3	2	3	2	3	58	53	2	3	2	3	2	3	2	3	2	45	3	2
13632	1325	6.20667	265	1.10621	1.16416	1.12907	1609	1158	1296	1552	1092	1143	1455	1764	2107	1494	1388	1494	2021	1608	2246	1112	1521	1418	1363	1863	2012	1368	1185	1219	1486	1494	1474	1170	1359	1327	1397	1091	1547	1222	1099	1348	1361	1555	1346	1786	1254	1230
13655	1325	6.20667	266	1.21799	1.12681	1.10789	662	444	485	656	464	487	559	735	871	613	608	592	825	664	903	464	582	588	597	806	791	568	487	504	602	628	564	509	580	565	606	445	600	532	479	526	567	658	542	749	522	482
13679	1325	6.20667	267	1.21469	1.10255	0.889448	427	265	377	436	309	313	371	470	577	397	367	372	524	438	599	302	401	415	359	534	485	3	322	340	379	382	424	318	355	361	384	309	395	354	312	342	358	410	354	448	329	327
14072	1325	6.20667	279	0.913782	1.24428	1.08222	87	3	2	3	76	2	90	103	153	3	2	3	115	98	136	61	103	122	2	3	93	87	2	3	2	3	2	70	3	2	3	2	3	2	57	78	3	2	51	3	2	74
14122	1325	6.20667	281	0.98547	1.08807	1.07679	14345	9370	11420	13755	9413	9849	12996	16685	20384	12929	12510	13658	18970	13888	20849	9048	13412	12669	11592	15788	18348	12194	10804	10741	13376	13611	13457	9337	12030	11724	12396	9163	13708	10490	9221	11374	12869	13442	11744	16672	10878	10570
14152	1325	6.20667	282	1.08364	1.13283	1.09328	3837	2502	3060	3708	2503	2675	3414	4478	5469	3439	3295	3669	5218	3751	5677	2390	3618	3524	3137	4355	4953	3244	2823	2877	3543	3617	3541	2471	3228	3201	3360	2476	3646	2806	2434	2981	3372	3633	3105	4430	2934	2839
14178	1325	6.20667	283	1.10922	1.14832	1.08237	2243	1517	1795	2203	1454	1570	2000	2605	3181	2034	1952	2149	3046	2192	3283	1460	2093	2049	1882	2488	2875	1863	1661	1698	2028	2128	2070	1429	1893	1888	1980	1492	2089	1664	1483	1796	1998	2107	1778	2630	1712	1630
14197	1325	6.20667	284	1.17618	1.14573	1.04164	493	340	357	485	285	357	386	547	678	406	407	435	612	442	661	290	430	471	367	570	603	378	345	361	390	458	417	335	396	416	422	312	439	335	325	355	410	427	354	580	348	324
15833	1325	6.20667	369	1.14561	1.09493	1.10232	1597	1135	1235	1323	1030	1148	1466	1829	2208	1368	1474	1565	2118	1661	2079	1048	1581	1474	1377	1675	2102	1430	1151	1183	1546	1590	1436	1066	1402	1313	1430	1070	1520	1223	1115	1119	1472	1599	1354	1849	1225	1110
15848	1325	6.20667	370	1.15494	1.09114	1.10297	645	459	515	546	446	513	584	782	894	569	592	661	873	722	815	456	653	609	559	693	856	605	500	516	612	651	605	447	590	558	626	430	610	542	442	442	594	684	561	771	525	451
15859	1325	6.20667	371	1.08543	0.965456	0.896219	410	285	305	323	256	280	341	474	534	358	351	333	522	424	516	267	384	367	349	412	498	334	271	314	355	364	309	244	342	381	369	269	343	312	285	262	366	426	349	477	310	292
15867	1325	6.20667	372	0.126217	1.00557	0.900666	134	46	85	3	65	113	107	2	168	99	103	105	171	127	149	68	101	118	89	3	149	91	74	82	2	108	86	3	2	3	2	3	94	92	81	96	2	133	101	172	99	83
8620	1326	6.20833	164	0.43799	1.12049	0.930459	76	3	2	3	62	2	3	66	98	46	2	3	2	83	3	2	3	2	3	2	87	3	2	3	2	3	2	3	2	3	2	3	2	3	2	3	2	3	2	60	3	2
9292	1326	6.20833	175	0.585326	0.818879	0.887801	94	2	30	3	2	3	72	2	3	79	72	2	103	3	108	2	80	3	50	97	96	36	2	51	3	58	68	2	71	3	2	3	2	3	2	3	62	68	2	70	3	2
13044	1326	6.20833	247	1.07278	1.01371	1.05211	107	3	2	98	68	3	99	138	143	107	107	111	96	91	2	3	88	2	3	66	123	2	3	2	3	2	107	3	96	91	2	94	87	3	2	3	2	3	74	2	112	3
2500	1329	6.21333	81	0.889962	0.891385	0.785144	280	2	299	222	202	201	204	238	345	213	208	224	278	260	208	206	263	232	295	262	3	2	167	235	3	153	210	209	2	309	3	300	226	255	157	217	260	2	180	3	236	199
1597	1335	6.22333	71	0.501818	0.366094	0.599818	3744	1073	3559	3353	2955	1179	2532	2498	3820	2407	2066	3298	1933	2310	603	804	4897	2914	1859	861	2916	633	2650	2265	502	2193	3098	2500	3754	4223	3053	3361	1125	1124	379	2935	3047	2314	2946	2538	2743	3359
2429	1335	6.22333	80	0.103513	0.316911	1.27203	212	188	252	244	217	204	167	178	278	166	151	289	98	197	2	136	240	225	3	2	184	3	132	172	2	3	152	157	268	305	2	268	218	179	3	194	262	2	140	255	144	132
9919	1335	6.22333	187	0.0730159	0.489606	0.508839	101	2	79	70	66	3	2	74	104	3	2	86	49	3	2	3	125	2	32	3	99	2	3	2	3	2	75	53	3	110	76	2	3	2	3	2	3	52	2	70	65	69
1330	1336	6.225	68	0.627012	0.45454	0.435841	4512	403	4248	4181	3482	702	2933	3102	4529	3066	2727	3864	2492	2933	504	750	5470	3518	2391	1161	3512	814	3280	2831	789	2753	3840	3302	4404	5003	3700	4094	744	643	510	3602	3769	3030	3595	3148	3415	4067
1509	1336	6.225	70	0.60825	0.439938	0.445037	72672	6595	69663	63442	57425	12008	49799	48756	73776	47176	42256	64544	38339	44704	7680	10360	92718	56110	36602	16339	56394	12246	54190	44816	11405	44720	63204	49077	71196	81521	59817	65873	12132	9590	7628	56280	61479	46448	58158	50216	53475	66636
4208	1336	6.225	103	0.40796	0.493913	1.2568	7481	5904	6960	6325	5786	7034	7185	4850	7623	5361	6814	6654	3991	4587	2958	3232	9013	5964	3965	4098	5681	2130	5496	4696	2190	4661	6391	5063	7189	7585	6051	6953	4492	5847	1246	5782	6089	5254	6005	5311	5719	6857
5803	1336	6.225	126	0.789749	0.674784	0.56868	69	2	80	3	2	84	3	2	93	113	3	110	2	78	63	71	137	65	76	3	75	56	2	3	2	3	93	2	3	135	2	105	119	104	3	67	92	2	82	65	76	3
7107	1336	6.225	144	0.566344	0.434959	0.571764	423	40	377	400	324	87	281	293	438	271	259	361	270	256	2	3	539	336	2	3	362	56	255	262	2	236	393	260	431	476	388	393	3	2	3	342	396	275	366	2	343	386
9050	1336	6.225	172	0.372797	0.301091	0.345818	1508	3	1370	1229	1131	243	979	1123	1474	862	764	1277	856	887	180	484	1994	1244	774	355	1202	309	1039	983	242	948	1248	965	1387	1517	1187	1424	764	483	178	1098	1315	917	1187	1033	1144	1330
1251	1337	6.22667	67	0.219579	0.595427	0.974058	208	2	199	249	180	3	132	201	318	180	2	152	97	3	2	3	285	202	2	3	2	3	2	154	3	2	231	229	258	292	281	261	169	93	3	215	160	2	189	3	216	240
2292	1337	6.22667	78	0.676727	0.816394	1.54952	232	522	293	375	235	463	445	369	371	351	460	245	148	291	255	202	336	299	2	295	250	3	181	247	2	148	185	210	478	366	3	438	343	369	2	193	244	3	217	244	166	318
182	1338	6.22833	53	0.26922	0.42791	1.33358	347	456	396	389	298	414	227	378	393	367	411	385	220	336	285	373	449	307	2	343	388	3	220	266	67	243	338	371	558	618	320	382	479	406	144	411	265	459	301	330	300	420
9202	1338	6.22833	174	0.469205	0.334006	0.350844	56	2	67	3	2	3	51	2	60	3	2	84	3	62	2	3	111	2	3	2	76	3	2	50	49	3	71	49	2	3	2	96	3	2	66	3	2	3	47	53	53	136
9122	1339	6.23	173	0.494648	0.551927	0.855647	250	107	266	212	184	142	271	163	228	203	153	201	134	177	2	95	282	212	115	3	266	2	169	189	3	167	209	162	272	233	2	267	168	142	3	158	187	125	171	218	178	248
2014	1341	6.23333	75	0.880212	0.637131	0.563237	16639	13618	15558	15715	13192	2013	2	11414	19394	13663	11129	15716	9180	12465	3308	4684	19060	14071	1239	6149	13294	5443	1477	11812	6694	10892	17069	16261	18737	20890	16899	3	7119	13145	3076	17868	13048	12558	15115	15073	16063	17527
2126	1342	6.235	76	0.781871	0.584071	0.846625	1279	1115	1311	1273	1067	1107	1030	1010	1631	1121	992	1285	789	1050	536	635	1583	1197	796	486	1084	459	1012	1048	473	918	1402	1414	1679	1780	1268	1602	585	962	252	1520	1112	1061	1219	1164	1343	1385
2862	1342	6.235	85	0.107285	1.35315	1.3122	331	738	313	315	313	143	393	275	413	286	265	373	244	329	180	165	396	329	247	575	339	510	225	278	445	251	334	411	472	1880	755	437	245	1130	211	332	736	670	298	351	351	366
7017	1342	6.235	143	0.242364	0.943679	0.935915	83	2	60	3	2	138	3	2	106	3	2	118	3	2	3	74	145	90	2	53	97	3	2	3	2	3	119	2	142	130	3	178	80	120	2	106	75	3	124	2	103	106
266	1343	6.23667	54	0.494348	1.94555	1.65618	242	417	213	288	246	436	289	259	328	211	167	268	159	567	467	792	321	282	220	466	267	537	419	190	432	364	305	639	923	1585	714	346	1184	795	326	536	626	451	243	582	325	323
3702	1343	6.23667	97	0.115368	0.444779	0.360918	97	3	2	3	2	94	87	104	165	3	2	91	3	106	78	2	123	121	100	3	2	3	2	3	2	3	123	148	175	167	2	176	3	2	3	2	143	3	85	154	110	118
642	1344	6.23833	58	0.631106	1.20185	1.02737	860	2649	1963	945	760	127	794	437	1195	735	532	793	270	700	1770	2242	883	782	2145	2205	827	1473	556	797	1174	1239	1009	1455	1213	1230	1376	2432	3224	2791	836	984	1649	2	1920	1677	1026	1028
1413	1344	6.23833	69	1.11208	1.00319	0.816868	4367	375	3942	4590	3862	704	3468	3720	5923	3493	2935	4003	2262	3396	536	795	5713	4124	2276	1221	3346	1271	3349	3222	1017	3618	5425	5620	6284	6355	5681	6620	1001	880	703	5928	4368	3878	5330	4814	5693	5510
3298	1344	6.23833	90	0.135781	0.236893	1.40089	221	2618	2302	2393	2115	3337	3404	1986	215	2452	2928	294	998	2109	1466	1654	1874	1306	1491	1893	2046	1108	1383	1857	1085	1082	1010	1046	3518	2597	1194	2981	2440	2850	529	1642	1235	2405	1827	1901	1418	1925
6930	1344	6.23833	142	0.717918	1.05028	0.867027	302	3	261	320	303	117	262	282	374	232	181	245	191	112	230	243	437	290	2	275	222	135	183	213	3	286	416	414	471	463	386	486	195	195	52	407	326	268	378	336	436	371
8924	1344	6.23833	170	1.22607	1.1503	0.956	530	3	477	645	528	2	458	615	785	406	376	511	351	469	3	105	788	549	2	3	417	2	429	433	133	517	764	726	869	892	800	970	131	127	94	805	733	556	769	651	786	746
452	1345	6.24	56	0.208062	0.977782	0.866681	1586	635	704	1662	1358	660	1427	1267	1856	1482	1104	1500	81	1312	588	1164	1858	1442	1058	627	1307	654	1170	1231	550	1253	1824	1916	2225	2301	1826	2090	1728	1186	378	1982	1477	1370	1721	44	1867	1936
547	1345	6.24	57	0.668577	1.07685	1.26308	2095	1857	1843	2246	1757	2238	2119	1730	2725	1851	1936	1859	952	1710	1167	1745	2466	1997	1550	1489	1513	1066	1530	1541	973	1644	2494	2746	2968	3002	2739	3060	2376	2310	534	2830	2023	1813	2355	2249	2615	2383
2953	1345	6.24	86	1.0892	1.03958	0.846745	17893	1407	15778	19820	16328	2667	15103	17590	25171	14590	12680	16875	9707	14902	2416	3319	23993	17742	9757	4939	13131	5302	14028	13566	4118	16154	23748	24290	28582	28781	28319	30256	2	3755	3208	25334	20641	17175	23458	21582	24779	23666
3048	1345	6.24	87	1.42529	1.39688	1.26833	1740	1004	843	2003	1565	1139	1210	760	406	968	1082	256	329	836	499	599	2238	1733	993	738	746	526	498	683	453	432	2246	2365	2844	949	2597	2862	814	1009	369	2484	1883	1684	2156	1969	2326	2160
4123	1345	6.24	102	0.826339	0.745165	1.12011	461	518	394	495	344	536	390	430	582	399	490	473	165	432	235	255	584	476	258	2	393	79	346	374	3	372	524	541	657	702	486	721	378	481	2	610	495	495	470	516	581	491
5856	1345	6.24	127	1.35568	0.962992	0.789906	3	2	75	116	3	2	59	71	3	2	3	2	3	2	3	2	111	100	3	2	3	2	3	2	3	2	114	103	3	121	2	3	2	3	2	109	85	3	112	2	121	91
7279	1345	6.24	146	1.00039	1.16011	0.93458	1438	2	132	1582	1337	216	1185	1418	2079	1186	121	1360	809	1224	210	276	1959	1486	811	362	1074	463	1080	1061	351	1328	1914	1902	2234	2312	2178	2527	317	254	262	2074	1689	1395	1925	1719	1991	1863
8085	1345	6.24	157	1.04529	0.763287	0.624003	3	2	3	2	3	2	84	3	2	3	2	3	42	84	2	3	95	2	3	2	113	3	2	100	3	2	3	2	3	2	3	115	88	2	3	2	3	2	3	2	3	2
8982	1345	6.24	171	0.949336	0.892826	0.721528	168	2	131	169	111	3	100	189	225	134	82	107	99	2	3	2	233	166	108	3	2	3	92	145	2	158	231	215	240	251	227	235	3	2	3	211	185	2	194	207	230	193
9975	1345	6.24	188	1.24354	1.17951	0.981612	448	2	418	525	432	97	369	528	680	396	322	425	264	365	3	79	678	487	2	3	377	146	331	372	2	456	635	637	719	754	735	855	120	117	72	681	626	490	627	636	675	621
918	1346	6.24167	61	0.0164833	0.423293	1.55095	2720	5701	4417	2493	1882	6511	6442	2173	2983	2385	1833	2638	2275	4424	3043	1415	3156	2260	3086	4121	2503	2195	2710	2137	2232	2061	2601	2757	6599	4867	2645	5727	4542	5461	620	3517	2446	2074	3578	3748	2899	3607
344	1347	6.24333	55	0.204862	0.293722	0.847925	2547	1894	2777	2031	1532	1744	2447	1805	2381	2466	1736	2875	2517	2028	615	668	2701	1958	1834	629	2743	1132	1995	2039	1707	1773	1994	1881	2490	2797	1848	2189	2583	1816	622	1622	1660	1620	1579	1850	1568	2203
13755	1348	6.245	269	0.0246561	1.30772	1.19828	3	94	2	3	67	2	87	3	65	2	58	53	3	83	2	3	51	2	3	2	3	2	3	45	2	3	2	3	2	3	2	3	2	3	2	3	2	3	2	53	3	2
5994	1349	6.24667	129	1.28082	1.06817	0.882578	1234	1072	1475	937	615	920	1101	1023	1146	1146	911	1507	1693	1194	665	988	1647	983	950	844	1542	639	1110	1003	1080	1016	995	915	1178	1507	861	829	1544	993	282	697	914	797	745	934	664	997
10273	1350	6.24833	192	1.91187	1.36776	1.15677	328	3	355	269	152	232	237	363	310	274	231	389	491	345	305	280	445	252	266	284	400	206	301	295	312	255	266	240	270	404	241	213	386	286	197	182	278	265	190	2	198	232
1114	1351	6.25	65	0.297071	0.722136	1.15886	3	209	89	187	2	160	92	145	3	2	3	2	3	2	146	117	120	3	2	3	2	3	2	3	61	2	3	2	3	120	2	3	156	2	3	2	131	3	2	3	2	3
2501	1362	6.26833	81	0.683982	1.403	1.15426	2	3	2	3	2	238	225	3	172	216	196	198	2	219	3	173	2	3	2	3	2	3	2	3	2	3	2	121	3	2	3	2	3	2	3	2	3	2	3	2	3	2
4756	1362	6.26833	111	0.970065	0.842586	1.18918	3	2	3	63	2	136	83	3	2	3	2	3	57	100	39	68	2	3	118	2	69	3	2	3	2	3	2	3	2	124	3	104	122	113	2	3	2	3	55	2	3	72
7932	1362	6.26833	155	0.0219293	0.526294	1.49566	3	2	70	3	67	133	114	2	3	2	3	2	3	2	3	2	3	2	3	2	59	3	2	3	2	3	2	3	2	3	2	61	85	3	2	3	2	3	2	3	2	3
11768	1362	6.26833	219	0.0690887	0.0989187	0.945462	2	3	2	3	2	147	123	50	3	110	2	3	55	103	2	3	2	3	2	3	2	3	2	3	2	3	2	57	3	2	34	142	36	105	3	2	3	84	2	64	3	2
3533	1369	6.28	94	0.0306181	0.8169	0.732997	90	2	3	149	2	159	3	127	2	191	152	124	78	3	101	115	2	128	3	136	94	2	3	2	71	89	107	97	174	214	3	152	181	132	2	107	122	144	130	138	88	126
7998	1369	6.28	156	0.743412	0.529346	0.445425	423	3	287	337	278	353	386	445	406	325	312	339	436	423	436	341	391	340	2	293	506	380	284	299	295	412	414	244	332	337	313	348	424	295	312	347	352	364	379	3	255	334
9482	1369	6.28	178	0.781542	0.878067	1.68568	74	150	104	125	98	210	166	114	128	109	152	65	3	158	95	2	68	3	71	118	83	2	3	2	51	76	3	81	205	88	2	138	86	142	3	2	72	3	67	80	2	69
9576	1369	6.28	180	0.266867	0.51825	1.89452	240	285	252	232	214	339	360	197	114	264	298	122	96	217	156	144	171	111	123	3	187	77	139	159	2	3	89	2	390	224	3	332	159	279	56	153	115	268	183	2	110	141
11450	1369	6.28	214	0.0381728	0.268566	1.8001	255	256	261	247	265	428	402	193	111	302	333	161	3	280	127	136	145	2	106	134	195	3	2	174	69	100	78	82	499	202	3	357	206	389	2	135	103	300	169	191	146	151
11495	1369	6.28	215	0.133697	0.245154	1.87042	162	179	131	148	139	252	210	2	3	175	171	96	2	140	3	2	70	3	48	2	94	3	2	104	3	2	72	3	269	101	2	221	87	192	3	2	3	195	91	104	60	2
12002	1369	6.28	223	0.15083	0.579203	1.40263	100	3	77	2	75	149	132	66	44	92	3	2	3	86	2	3	2	3	2	3	66	2	3	2	34	3	2	43	160	3	2	118	3	2	3	2	3	2	71	3	2	3
12044	1369	6.28	224	0.216916	0.431238	1.91478	78	146	85	66	92	162	128	2	3	94	91	2	3	92	2	3	2	3	2	3	2	3	2	3	2	3	34	2	177	3	2	125	3	126	2	3	2	80	3	76	2	3
12470	1369	6.28	233	0.622789	0.443951	1.56302	86	3	2	76	3	139	128	73	2	86	83	59	3	99	2	3	48	2	3	2	3	2	3	2	3	2	3	2	157	3	2	156	55	112	3	2	3	2	49	3	2	39
732	1370	6.28167	59	0.296542	0.3674	1.85517	16548	23715	18491	21251	17998	27727	27960	16291	12987	20721	26172	10638	8595	18016	12391	14637	16110	9511	13189	16354	16518	9044	11507	16205	9481	1548	8560	9054	28223	21176	9962	23759	18856	24557	5050	14639	8829	20874	15031	15792	11922	15225
836	1370	6.28167	60	0.223812	0.279806	1.99279	1595	1950	1494	1738	1462	2203	2200	1289	1092	1685	1990	1027	716	1516	1065	2	1290	833	1065	1268	1367	248	463	1300	704	686	660	852	2256	1830	916	1983	1612	1993	364	1180	882	1704	1238	585	972	1297
1005	1370	6.28167	62	0.285509	0.389263	1.71571	287	468	332	384	322	459	469	318	202	400	457	229	3	368	205	238	235	167	251	2	252	3	199	262	2	148	226	166	533	337	3	489	344	414	111	274	198	2	256	259	209	254
1046	1370	6.28167	63	0.146357	0.463749	1.94726	732	961	725	816	694	1039	1048	683	402	837	969	370	297	734	489	497	568	363	471	658	558	379	348	562	2	336	282	331	998	733	351	948	710	841	216	544	382	906	542	532	443	579
1170	1370	6.28167	66	0.200898	0.624213	1.26853	270	2	216	371	232	414	406	281	180	282	444	169	158	340	3	144	244	114	2	3	297	138	2	197	3	2	3	136	408	400	2	450	3	2	3	259	183	345	244	2	103	260
2212	1370	6.28167	77	0.432542	0.560915	1.8678	5604	6762	5325	5836	5135	7998	8336	4541	3474	5929	7411	3106	2367	4969	3524	3638	4919	2833	3522	4461	4871	2389	3072	4452	2433	2379	2483	2406	7878	5415	2521	6908	5627	6640	1350	4005	2791	5910	4388	867	3337	4635
2356	1370	6.28167	79	0.0579508	0.409024	1.00588	903	1813	842	1336	681	1565	238	216	890	1223	1614	533	619	1085	1215	909	223	451	857	1396	975	428	345	543	255	597	461	199	1476	1428	2	1269	257	1018	337	962	952	1602	919	647	576	1107
3128	1370	6.28167	88	0.57205	0.454699	1.79725	502	1022	481	527	480	820	661	430	301	531	585	347	177	497	514	561	368	272	399	585	434	497	215	408	493	245	239	255	792	526	451	635	743	889	341	422	342	528	343	390	394	377
3356	1370	6.28167	91	0.0774861	0.145867	1.77062	3634	4264	3468	3792	3376	5148	5253	2955	2259	3858	4795	389	187	3368	91	2538	377	1927	2305	3075	3115	1526	2148	2960	1707	1669	368	400	5354	3568	1721	4434	3439	4510	833	2560	1763	3799	2844	2787	425	2824
3429	1370	6.28167	92	0.0181717	0.42016	1.73955	370	502	336	443	329	549	560	326	227	406	456	253	151	400	269	248	297	172	2	344	340	3	202	343	192	2	194	195	573	354	3	534	394	470	80	288	213	355	317	280	200	316
3771	1370	6.28167	98	0.0125016	0.328204	1.77529	16144	18678	17011	17580	16135	26491	26911	14234	10220	18495	23354	116	6450	14070	9595	9636	13197	8584	9685	12578	13777	6947	9798	14117	7240	7177	6256	5624	25965	15113	7480	21810	15337	20445	3013	11090	8069	17640	12294	13045	9461	12275
3847	1370	6.28167	99	0.179533	0.163421	1.90317	1543	1645	1586	1699	1491	2274	2295	1382	1086	1733	1937	1107	634	1399	930	1075	1274	870	1067	1096	1255	786	894	1317	773	779	710	728	2554	1928	804	2002	1687	1980	345	1094	922	1595	1250	1249	942	1377
4028	1370	6.28167	101	0.210595	0.374641	1.90484	290	343	241	261	216	412	387	219	177	306	324	134	162	273	168	194	205	148	2	3	241	2	117	159	3	2	140	126	403	333	3	354	244	343	72	201	133	305	221	2	143	190
4310	1370	6.28167	104	0.298388	0.273247	1.48037	908	166	887	961	877	1324	1326	721	573	1014	1213	583	412	855	557	625	721	524	521	732	738	368	504	806	368	403	531	396	1340	893	445	1124	815	1118	192	666	461	935	673	748	507	668
4400	1370	6.28167	105	0.0816103	0.461106	1.88685	3359	4040	3285	3698	3267	5053	5028	2717	1941	3682	4656	1867	1390	3098	2047	2214	2698	1730	2035	2700	2864	1375	1936	2827	1508	1435	1433	1370	5047	3142	1596	4060	3141	4157	733	2424	1626	3623	2599	2604	2081	2652
4489	1370	6.28167	106	0.197362	0.320845	1.8869	671	825	666	688	614	950	946	532	401	709	880	381	203	632	408	418	453	335	319	576	3	309	375	526	288	274	282	239	1006	598	305	814	617	831	146	522	303	688	518	497	370	457
4535	1370	6.28167	107	0.177683	0.40736	1.88327	3074	3797	2952	3267	2895	4480	4444	2428	1804	3353	4161	1667	1172	2808	1913	2013	2396	1588	1854	67	2553	1212	1782	2549	1373	1386	1272	1232	4472	2812	1395	3774	2747	3638	698	2219	1406	3178	2359	2427	1892	2219
4594	1370	6.28167	108	0.0590815	0.391775	1.7442	283	438	281	331	304	453	442	266	189	349	435	162	118	340	217	192	252	143	2	3	218	148	174	232	2	145	127	137	497	302	3	431	285	383	64	270	154	335	256	2	182	217
4636	1370	6.28167	109	0.122435	0.435749	1.93785	767	939	714	814	739	1084	1078	551	434	822	972	403	276	772	461	520	540	371	460	648	625	335	424	586	2	330	300	308	1104	696	307	954	677	906	225	569	360	839	589	584	459	538
4876	1370	6.28167	113	0.564277	0.435195	1.89966	3343	3509	3179	3456	3063	4787	5071	3118	2818	3566	4115	2816	1902	3006	2333	2501	3144	2322	2521	2625	3273	1905	2056	2804	1791	2035	1878	1911	4943	4107	2047	4199	4016	4055	1202	2296	2144	3170	2654	2771	2233	3045
5031	1370	6.28167	115	0.268827	0.23741	1.4942	4340	5187	4225	4849	118	6638	6759	3558	2572	4862	6130	2314	1733	4056	2567	2970	3488	2218	2602	3564	3679	1730	2501	3528	1919	1835	1742	1755	6730	4209	2047	5516	4093	5485	987	3054	2100	4641	3303	3317	2661	3288
5218	1370	6.28167	117	0.187203	0.394946	1.8995	2695	3237	2682	2971	2652	4172	4205	2221	1608	2941	3794	1483	1076	2529	1658	1722	2214	1377	1740	2247	2313	1140	1458	2140	1128	1171	1090	1047	4321	2738	1180	3539	2626	3422	545	1903	1359	2881	2116	2059	1606	2117
5328	1370	6.28167	118	0.0448712	0.291175	1.99327	495	647	520	533	522	776	743	393	326	563	637	269	173	517	290	335	350	243	2	371	437	240	280	397	3	219	214	183	781	549	243	665	465	619	108	377	245	534	382	373	261	401
5413	1370	6.28167	119	0.11616	0.36288	1.88567	5620	6686	5668	6288	5483	8809	9100	4660	3347	6365	8092	3117	2229	5203	3457	3595	4513	2890	3268	439	4848	2381	3281	4690	2370	2536	2318	2156	8949	5295	2496	7331	5242	7192	1205	3992	2587	6171	4273	4416	3381	4316
5497	1370	6.28167	120	0.157332	0.400608	1.89047	794	947	801	911	766	1222	1222	677	471	902	1100	491	299	784	504	490	595	410	506	660	683	390	485	636	3	380	307	299	1302	772	357	1055	737	995	172	612	355	919	642	619	482	594
5556	1370	6.28167	121	0.112561	0.466067	1.88234	4908	6116	4983	5545	4876	7770	7971	4060	2942	5579	7109	2747	1983	4650	2998	3192	3965	2548	2964	4032	4239	2013	2886	4081	2225	2127	2011	1936	7824	4612	2243	6438	4606	6216	1048	3491	2294	5532	3762	3938	2979	3760
5617	1370	6.28167	122	0.217053	0.520284	1.89123	600	736	596	639	603	946	904	520	366	678	816	319	233	605	346	411	460	315	393	515	512	260	351	484	248	268	215	240	920	582	281	792	527	721	122	415	282	628	485	453	334	447
5659	1370	6.28167	123	0.0853309	0.483094	1.87016	1863	2300	1746	1972	1749	2749	2755	1519	1093	2005	2550	980	711	1760	1090	1236	1428	908	1168	1589	1502	777	1063	1509	780	818	770	713	2726	1686	850	2290	1637	2233	437	1360	867	2035	1408	1392	1153	1407
5712	1370	6.28167	124	0.292177	0.291727	1.99833	178	206	131	168	150	261	246	116	82	192	191	2	3	162	80	2	114	3	2	3	2	3	2	112	3	2	66	3	275	163	2	208	138	206	3	100	2	177	125	3	98	109
5752	1370	6.28167	125	0.0734601	0.806564	1.2063	176	3	139	171	155	2	216	129	92	186	200	108	53	198	3	2	121	3	2	3	124	2	94	121	3	2	3	2	3	158	98	214	2	3	2	3	2	172	129	3	77	120
6196	1370	6.28167	131	0.333935	0.603559	1.91735	1382	1752	1405	1551	1388	2234	2266	1108	1053	1592	1994	992	1388	1358	826	834	1164	1094	779	1040	1179	563	793	1080	540	675	611	851	2350	1312	659	1886	1337	1827	269	1020	624	1616	1074	1090	771	1048
6301	1370	6.28167	132	0.825742	0.601701	0.497791	398	1747	284	457	392	844	645	301	433	439	513	457	354	410	1275	890	267	420	769	714	339	1375	187	286	1198	562	649	632	699	365	369	469	1276	1023	689	258	340	456	225	465	203	223
6387	1370	6.28167	133	0.137963	0.365599	1.88056	32846	39982	34232	36519	33322	53716	55727	25922	18703	38133	49177	16751	12198	30372	18837	20253	25595	15768	18364	24926	27958	12597	18773	26457	14003	13510	12664	11281	58347	30101	14706	45328	29093	44858	6275	22474	14299	36534	24311	25581	19241	23599
6489	1370	6.28167	134	0.1748	0.341534	1.86868	4355	5225	4608	4913	4460	7349	7795	3372	2412	5215	6798	2164	1569	4141	2441	2672	3355	2015	2362	3364	3689	1686	2406	3432	1728	1706	1639	1445	8377	3997	1899	6199	3834	6056	824	2975	1814	4824	3164	3394	2536	3048
6567	1370	6.28167	135	0.139075	0.385598	1.88329	19695	23997	20219	22108	19841	32378	33579	15615	11162	23189	29763	10109	7254	18368	11054	12186	15200	9290	10899	15075	16558	7544	10953	15737	8102	7748	7402	6655	34899	18125	8561	27120	17377	26572	3641	13455	8413	21786	14589	15363	11561	14068
6642	1370	6.28167	136	0.142108	0.364177	1.86535	2131	2566	2166	2375	2177	3543	3581	1711	1150	2511	3203	1156	782	2039	1211	1275	1589	1045	1289	1729	1779	846	1196	1732	910	906	826	760	3800	1980	957	2954	1919	2865	407	1496	931	2384	1604	1678	1258	1515
6690	1370	6.28167	137	0.14134	0.393968	1.8799	5761	6953	5780	6302	5641	9104	9442	4491	3249	6554	8535	2912	2112	5427	3218	3680	4371	2713	3158	4555	4774	2225	3133	4473	2402	2386	2206	2093	9854	5269	2460	7613	5094	7515	1181	3921	2507	6281	4226	4402	3378	4152
6737	1370	6.28167	138	0.119762	0.374815	1.92352	577	794	637	663	557	952	927	471	326	685	837	311	261	606	345	399	436	272	343	542	456	263	361	435	3	287	262	212	1005	556	266	808	535	781	142	445	279	689	470	466	370	413
6772	1370	6.28167	139	0.0131103	0.342515	1.93622	674	829	695	759	663	1009	1009	559	379	727	923	384	255	667	426	427	493	309	3	549	559	279	392	527	2	276	264	268	1115	589	291	922	602	849	138	480	323	725	523	485	396	460
7354	1370	6.28167	147	0.609744	0.523221	1.10386	3439	2	3608	3756	3426	3	5925	2742	1801	3762	5136	1596	1325	2999	2	3	2750	1468	2	3	3000	2	1652	2462	3	1390	1297	1206	5760	3128	1497	4799	2	3	2	2454	1644	4144	2569	2623	2072	2465
7464	1370	6.28167	148	0.626398	0.606153	1.06622	512	3	528	604	571	2	848	408	275	632	778	253	188	518	3	2	399	176	3	2	427	3	254	354	2	217	231	183	932	473	3	697	2	3	2	343	225	652	369	417	274	387
7562	1370	6.28167	149	1.01647	1.02073	1.21802	1353	1221	1370	1438	1352	2234	2312	1061	2214	1511	1891	1553	1854	1296	1907	1020	1049	1522	1214	1546	1156	1241	705	1085	1417	1449	1338	1060	2241	1229	628	1822	1405	1672	966	967	1308	1535	989	1044	801	984
7655	1370	6.28167	150	0.0919111	0.388552	1.85402	403	502	409	438	391	638	621	308	206	467	523	225	117	405	219	233	303	182	2	343	319	3	213	336	2	202	123	150	670	389	3	550	339	507	123	286	177	463	298	336	215	291
7719	1370	6.28167	151	0.141495	0.424757	1.91548	2821	3346	2757	2986	2749	4427	4388	2242	1592	3057	3963	1490	1052	2544	1570	1715	2204	1396	1718	2172	2343	42	1577	2176	1239	1174	1115	1050	4474	2505	1230	3713	2519	3511	551	1926	1268	3094	2121	2146	1703	2036
7776	1370	6.28167	152	0.183696	0.595964	1.85835	425	548	431	467	413	666	631	336	250	466	548	245	156	429	220	248	283	165	3	298	338	2	214	334	123	178	135	161	670	393	3	561	370	491	2	273	192	458	304	328	228	297
7823	1370	6.28167	153	0.188975	0.390387	1.87081	680	794	647	722	641	1015	983	543	360	716	881	383	241	648	390	412	457	299	2	532	541	265	367	502	262	294	262	265	1078	561	292	853	597	792	101	465	309	762	516	549	371	462
7872	1370	6.28167	154	0.150247	1.14584	1.70725	145	144	133	120	114	186	157	69	3	125	142	72	2	135	3	85	68	2	3	138	97	2	3	109	2	3	39	40	2	104	3	160	2	140	3	88	2	3	84	2	47	81
8554	1370	6.28167	163	0.0987496	0.307734	1.86687	33920	39423	36492	36007	35091	56517	60042	25502	18325	38928	50756	16515	11995	30724	18100	19332	26560	15344	17725	24026	28965	12552	19230	26558	13899	13372	12854	10439	63812	29617	14764	48612	29455	46453	5623	21781	14290	38090	24901	26235	20041	23797
8621	1370	6.28167	164	0.124604	0.284761	1.85955	4909	5334	5176	5193	5016	8318	8933	3551	2530	5698	7335	2251	1656	4407	2485	2727	3693	2140	2502	3330	4083	1781	2643	3640	1918	1822	1762	1464	9660	4157	2041	7028	4155	6744	787	3015	2022	5345	3415	3697	2863	3288
8670	1370	6.28167	165	0.129208	0.304236	1.87216	4114	4874	4335	4443	4157	6891	7380	3085	2137	4812	6170	1974	1418	3784	2210	2366	3121	1876	2137	2904	3398	1544	2152	3165	1659	1541	1532	1272	7980	3575	1777	5922	3538	5613	702	2662	1708	4643	2914	3098	2361	2793
8716	1370	6.28167	166	0.508966	0.515042	1.92193	570	734	567	571	543	935	886	419	288	638	779	286	190	538	301	331	391	238	355	417	490	215	313	437	2	207	202	153	1019	495	238	769	506	750	105	364	241	610	392	3	310	357
8761	1370	6.28167	167	0.150026	0.351187	1.86621	2878	3508	3058	3168	2910	4784	4870	2275	1570	3329	4226	1481	1118	2757	1697	1761	2308	1348	1595	2296	2479	1161	1589	2296	1287	1215	1149	1019	5205	2606	1265	4130	2522	3938	570	1996	1286	3265	2116	2214	1698	2046
8807	1370	6.28167	168	0.0912609	0.483182	1.69333	369	373	344	331	318	511	516	239	162	395	428	179	3	327	175	191	232	172	2	259	239	111	144	257	121	113	103	133	548	275	3	473	284	406	2	221	126	362	253	3	173	229
8853	1370	6.28167	169	0.694939	0.81878	1.84877	294	411	285	323	267	502	442	258	181	338	402	142	114	316	183	176	222	123	3	235	249	2	165	205	3	2	142	118	492	256	3	418	246	390	2	234	3	2	256	3	165	194
9425	1370	6.28167	177	0.168585	0.464808	1.94838	637	864	672	673	615	1040	972	536	473	718	847	338	430	680	450	399	521	316	346	527	530	305	341	523	284	326	346	291	997	593	252	900	597	816	269	457	298	763	490	498	394	464
9523	1370	6.28167	179	0.0991696	0.363763	1.89714	769	928	751	802	773	1198	1159	632	396	842	1053	416	270	751	427	450	574	398	451	577	644	350	401	623	315	333	343	297	1166	723	335	1065	696	972	189	535	350	862	580	617	427	507
9615	1370	6.28167	181	0.119293	0.407744	1.88041	3956	5153	4138	4384	3864	6332	6183	3158	2256	4458	5637	2041	1617	3827	2438	2570	3243	1962	2380	3358	3384	1667	2265	3246	1759	1704	1637	1530	6356	3722	1852	5440	3620	5180	828	2888	1791	4545	3077	3088	2422	2947
9659	1370	6.28167	182	0.173095	0.34909	1.87717	497	669	520	577	502	796	775	409	281	554	676	278	208	517	338	349	406	243	332	468	416	197	297	411	2	231	225	221	832	456	245	749	485	675	90	360	241	626	380	431	293	398
9694	1370	6.28167	183	0.0995931	0.409195	1.8977	908	1242	920	1037	906	1396	1392	770	556	1050	1248	500	413	964	545	592	773	443	575	785	777	389	511	748	415	415	401	389	1446	881	425	1244	851	1211	214	731	455	1058	716	722	561	695
9756	1370	6.28167	184	0.290281	0.270147	1.89426	114	163	112	118	127	173	178	103	2	130	149	3	2	132	3	91	2	3	2	3	117	37	2	61	3	2	3	62	218	93	2	155	138	177	3	2	3	2	109	3	59	91
10332	1370	6.28167	193	0.614759	0.552573	1.04011	378	2	395	399	381	3	595	333	190	440	479	223	2	413	3	2	320	183	3	2	3	2	186	304	3	149	183	129	628	349	2	533	3	2	3	268	171	449	280	337	200	2
10383	1370	6.28167	194	0.963001	0.728785	1.62296	140	3	149	159	130	238	236	125	171	200	180	2	119	174	152	3	89	72	2	139	112	3	2	87	57	3	2	85	293	112	3	219	104	202	81	91	2	3	119	117	74	2
10424	1370	6.28167	195	0.107521	0.334698	1.87957	9647	11897	10732	10397	10066	16145	16612	7608	5400	11072	13846	5058	3693	9329	5441	5668	7985	4735	5407	7485	8178	3997	5669	7980	4325	4117	3717	3327	16835	8653	4480	14563	8562	13538	1785	6428	4337	11306	7067	7777	5745	6849
10468	1370	6.28167	196	0.122315	0.310113	1.88444	1464	1796	1609	1615	1562	2431	2469	1208	828	1690	2009	796	562	1472	861	883	1163	741	824	1222	1175	606	869	1226	659	676	578	514	2634	1364	742	2203	1284	2019	271	984	669	1771	1066	1217	876	983
10504	1370	6.28167	197	0.12872	0.339992	1.86856	1375	1680	1401	1409	1387	2186	2142	1024	772	1463	1830	679	522	1360	788	825	1099	712	792	1062	1088	574	799	1097	608	602	529	489	2317	1168	624	1950	1160	1829	285	906	604	1582	985	1039	790	949
10549	1370	6.28167	198	0.0938422	0.196715	2.05212	235	284	235	200	216	365	340	163	142	268	282	132	2	238	115	121	165	104	3	2	179	3	2	136	3	2	82	3	393	189	144	338	172	291	2	154	98	295	155	190	118	134
10591	1370	6.28167	199	0.573231	0.643762	1.96941	131	147	149	128	146	237	199	105	70	137	166	93	41	161	68	64	74	2	88	104	95	3	2	77	3	2	3	46	270	92	2	191	120	178	3	79	2	3	117	103	77	68
10983	1370	6.28167	205	0.591431	0.470988	1.12001	115	2	3	104	2	3	149	2	3	119	119	2	3	93	2	3	2	3	2	101	3	2	3	2	3	2	3	2	177	3	2	147	3	2	3	2	3	2	3	2	3	50
11204	1370	6.28167	208	0.586578	0.416326	1.3793	81	3	2	100	97	3	159	2	3	112	105	2	3	133	2	3	63	2	3	58	2	3	2	3	2	3	2	3	194	73	51	152	2	3	2	60	3	2	3	2	3	51
11245	1370	6.28167	209	0.211955	0.156014	1.58375	888	169	983	935	932	1461	1472	707	476	1013	1183	441	347	918	489	531	698	421	448	675	696	375	484	691	383	381	346	285	1658	731	418	1314	744	1294	152	592	387	1056	639	688	503	595
11284	1370	6.28167	210	0.156252	0.250074	1.86318	1233	1475	1384	1335	1299	2061	2220	977	664	1443	1690	624	450	1231	659	709	963	571	719	973	1035	497	721	985	539	514	465	423	2401	1066	581	1922	1044	1866	217	828	529	1414	893	1030	706	793
11313	1370	6.28167	211	0.144274	0.283315	1.86641	18723	23648	20769	20233	19605	30989	32738	13888	10088	22276	27174	9210	6974	18567	10392	11180	15396	8734	10325	14439	15887	7278	10891	15142	8159	7524	7136	6170	35284	16707	8588	28171	16142	27831	3338	12470	8024	21935	13642	14924	11094	12974
11362	1370	6.28167	212	0.160214	0.25516	1.87188	2748	3476	3018	2887	2896	4539	4871	2045	1448	3192	3900	1439	1025	2751	1562	1609	2192	1291	1554	2066	2262	1087	1531	2217	1234	1122	1051	915	5354	2455	1240	4169	2354	4100	533	1814	1186	3192	1954	2218	1576	1862
11404	1370	6.28167	213	0.156941	0.269913	1.88351	1421	1763	1536	1501	1488	2345	2405	1050	771	1640	1934	736	541	1430	827	820	1080	667	761	1134	1175	574	822	1134	630	578	549	473	2735	1231	703	2072	1210	2040	273	944	590	1614	1045	1126	843	928
11685	1370	6.28167	218	0.741207	0.608396	1.38158	101	2	92	3	105	165	149	2	3	107	2	3	104	109	67	50	75	2	3	43	54	2	3	2	3	2	3	68	207	2	3	117	2	139	3	2	3	2	3	2	48	45
12081	1370	6.28167	225	0.0478931	0.2937	1.88072	1326	1696	1481	1443	1398	2273	2325	1045	765	1552	1836	726	524	1344	772	739	1057	664	770	1039	1088	574	820	1082	623	627	525	464	2448	1161	693	2027	1122	1910	253	916	641	1574	981	1150	817	915
12125	1370	6.28167	226	0.067632	0.229986	1.84383	545	687	566	565	529	860	871	402	272	593	717	275	187	540	313	290	387	253	313	371	407	213	318	454	195	228	196	190	997	421	247	830	409	787	105	349	241	654	358	452	284	340
12159	1370	6.28167	227	0.161784	0.361352	1.82059	579	703	605	593	578	901	906	453	318	650	714	329	218	568	338	321	407	218	335	3	454	278	305	453	2	249	230	194	1021	466	3	838	474	804	129	396	250	666	414	449	330	351
12207	1370	6.28167	228	0.367817	0.504139	2.02298	218	217	177	210	204	324	302	167	92	215	215	116	61	213	104	124	114	2	3	2	146	3	2	120	93	3	78	2	367	123	55	304	138	253	3	128	78	2	144	3	102	107
12307	1370	6.28167	230	0.335684	0.270723	1.6273	92	110	89	3	2	146	129	3	2	120	3	2	3	94	2	3	2	3	2	62	3	2	3	2	3	2	3	2	166	3	2	123	3	136	2	3	2	3	52	2	3	2
12353	1370	6.28167	231	0.544295	0.397672	1.6031	73	2	87	3	75	123	130	2	3	101	2	3	2	90	3	2	3	2	66	3	2	3	2	3	2	3	2	3	155	2	3	110	2	128	3	2	3	2	3	2	3	2
12410	1370	6.28167	232	0.492147	0.352534	1.46031	89	2	81	84	3	2	137	3	2	79	63	56	70	3	2	3	55	2	3	2	3	2	3	2	3	2	3	2	162	3	2	139	3	94	2	3	2	3	68	2	3	2
12713	1370	6.28167	240	0.124864	0.193363	1.8018	725	896	822	761	779	1159	1105	570	360	889	986	383	231	725	417	428	470	354	449	507	568	305	445	642	353	318	239	224	1425	608	374	1082	544	1136	116	500	302	873	480	633	429	399
12749	1370	6.28167	241	0.110853	0.16747	1.83083	162903	189465	186226	161996	180412	271976	278745	113285	83314	202170	225367	80198	50864	150670	77919	88750	113069	72232	82551	105028	134923	56717	100863	140176	68046	59838	53673	42096	334290	131163	74119	258152	124521	256400	24502	100649	60847	188537	111273	137035	92320	95037
12788	1370	6.28167	242	0.138067	0.148176	1.82004	30235	34631	34937	30975	33663	52412	54912	20682	14927	38753	43532	14182	8924	28421	14172	16143	20728	12745	14259	18783	24802	9990	18161	25593	11769	10320	9199	7235	68307	24399	13119	49640	22870	48658	4026	18266	10665	35262	20198	25069	16752	17211
12818	1370	6.28167	243	0.168042	0.145863	1.80867	14946	17147	17781	15564	17235	27106	29262	10157	7154	19963	22290	6950	4300	14318	6872	7973	10412	6083	6729	9165	12216	4816	8668	12773	5654	5014	4371	3442	36852	12194	6190	25776	11288	25066	1867	8925	5117	17592	9805	12133	8188	8339
12880	1370	6.28167	244	0.17313	0.137635	1.80492	1760	2077	2010	1884	2018	3126	3378	1304	880	2250	2473	902	559	1703	872	949	1156	821	959	1150	1402	645	1040	1487	707	697	543	479	4337	1463	788	3026	1297	2954	254	1107	635	2120	1191	1471	975	980
12936	1370	6.28167	245	0.0634113	0.208781	1.83867	553	626	629	580	618	987	972	424	326	710	783	312	158	557	267	308	336	281	2	391	401	210	331	483	3	242	172	161	1215	465	276	879	391	851	2	351	223	594	367	484	272	303
12991	1370	6.28167	246	0.0864696	0.354435	1.72348	241	284	256	255	269	411	373	239	134	297	315	192	79	257	131	140	110	143	2	3	160	112	159	200	87	128	71	92	515	193	2	374	168	320	71	150	111	283	143	3	133	107
13045	1370	6.28167	247	0.0691715	0.489242	1.74988	234	273	292	257	278	410	392	227	141	324	323	176	121	227	117	128	144	107	2	186	165	3	132	222	94	102	89	2	502	196	3	364	172	329	2	177	3	285	143	231	134	117
13085	1370	6.28167	248	0.164315	0.506331	1.68119	273	320	305	267	265	445	423	209	165	306	351	144	48	272	2	168	141	138	172	3	189	109	167	209	144	138	2	82	532	204	3	398	161	339	2	172	130	3	153	204	137	93
13121	1370	6.28167	249	0.127582	0.485426	1.12438	259	3	279	264	295	2	408	244	140	340	326	175	76	279	3	2	125	113	3	2	186	3	144	241	2	111	82	3	519	183	2	411	3	2	3	204	100	2	168	3	120	126
13146	1370	6.28167	250	0.410552	0.451154	1.1255	256	3	274	290	271	2	422	230	135	319	357	181	3	270	2	3	131	161	2	3	176	2	155	214	3	2	74	3	511	212	2	384	3	2	3	172	114	305	166	204	140	121
13167	1370	6.28167	251	0.408219	0.315336	1.04547	246	3	296	262	274	2	389	217	112	332	305	146	3	259	2	3	146	151	2	3	182	2	163	253	3	124	93	2	526	199	128	389	3	2	3	154	107	310	166	201	135	108
13184	1370	6.28167	252	0.196655	0.417111	1.82444	245	285	287	252	264	413	388	228	145	322	340	160	157	284	174	120	124	124	121	3	2	3	130	222	2	119	67	79	531	183	3	404	129	345	83	155	87	276	162	2	123	134
13204	1370	6.28167	253	0.478394	0.610376	1.77665	211	254	218	229	199	366	324	200	98	274	252	129	56	201	115	105	100	97	3	120	156	2	125	177	3	106	46	61	422	174	2	308	102	312	3	2	100	3	130	170	97	103
13229	1370	6.28167	254	0.335504	0.371098	1.86648	195	227	215	200	208	329	276	162	89	262	252	133	3	184	95	102	96	2	3	2	134	45	117	176	70	3	2	3	395	136	85	269	141	289	2	3	2	214	132	3	90	81
13255	1370	6.28167	255	0.194175	0.482195	1.72165	304	377	331	340	333	526	536	269	163	368	395	182	75	308	163	164	197	161	2	185	225	3	198	291	123	123	95	89	649	220	2	480	209	436	3	187	121	347	183	2	163	164
13299	1370	6.28167	256	0.120572	0.182312	1.84275	8656	9372	10568	8573	10140	15769	18953	5959	4194	10290	12014	4138	2689	7745	3812	4192	6427	3695	3941	5124	7032	2967	5061	7163	3463	3159	2673	2040	20089	6540	3693	14910	6659	13631	1207	4857	3188	9360	5694	6668	4751	4921
13345	1370	6.28167	257	0.122413	0.1751	1.82961	1592	1771	1913	1643	1825	2882	3302	1162	862	1905	2197	785	520	1492	758	812	1129	731	838	1040	1302	614	954	1363	674	689	525	420	3685	1300	758	2685	1218	2440	249	961	643	1834	1087	1291	871	886
13395	1370	6.28167	258	0.105322	0.237852	1.83307	841	945	960	814	924	1433	1634	635	439	971	1082	467	236	782	410	412	582	385	458	507	644	283	489	732	361	311	272	256	1786	667	346	1350	601	1196	137	486	313	927	577	663	462	448
13436	1370	6.28167	259	0.12846	0.140266	1.7862	278	332	326	299	307	463	479	254	171	350	375	164	2	312	147	141	184	142	3	2	196	101	173	249	105	153	75	3	605	245	126	495	193	409	2	189	112	345	184	231	146	118
13480	1370	6.28167	260	0.0110387	0.146527	1.72289	219	231	244	247	239	384	338	195	3	303	283	172	2	216	93	109	117	3	2	147	145	78	132	205	3	110	73	91	469	193	110	320	137	325	2	145	102	265	143	3	114	89
13506	1370	6.28167	261	0.285014	0.629958	1.60967	185	241	218	215	227	338	295	185	107	249	252	125	45	208	2	109	100	94	121	148	140	72	137	181	3	102	2	3	402	169	2	346	3	246	2	163	3	232	136	2	88	72
13541	1370	6.28167	262	0.0432879	0.2528	1.70983	176	277	219	208	223	351	273	168	104	244	245	132	2	211	97	3	73	106	119	2	121	89	129	189	80	3	2	3	447	165	2	322	106	290	3	142	2	226	108	157	86	90
13578	1370	6.28167	263	0.230234	0.416708	1.63945	216	241	191	224	240	358	300	164	3	265	239	123	2	197	107	98	95	102	3	2	128	3	134	159	78	90	50	2	438	165	3	323	2	265	3	129	2	222	131	159	96	93
13605	1370	6.28167	264	0.247496	0.524284	1.63801	185	237	212	204	213	349	301	190	113	253	258	98	2	218	101	3	87	95	2	154	143	3	102	177	86	62	61	2	416	192	3	334	2	249	3	158	2	3	129	159	99	73
13633	1370	6.28167	265	0.155902	0.244898	1.00624	178	3	219	213	211	2	322	190	3	292	235	147	2	199	3	2	94	127	3	2	133	3	116	186	2	3	57	51	448	170	2	301	3	2	3	172	2	251	3	163	87	82
13656	1370	6.28167	266	0.0148571	0.25055	1.11933	137	2	180	206	205	3	262	136	106	234	230	128	2	190	3	2	3	89	2	3	114	2	102	167	3	2	54	3	408	151	2	271	3	2	3	147	2	187	107	3	2	91
13680	1370	6.28167	267	0.0132456	0.398233	1.19264	85	2	114	119	142	3	149	78	2	129	121	3	2	99	3	2	3	63	2	3	2	3	64	77	2	3	41	2	219	3	2	166	3	2	3	88	2	3	2	3	39	42
13711	1370	6.28167	268	0.567677	0.875679	0.730981	78	3	2	83	3	2	3	80	2	3	83	2	3	87	2	3	2	3	2	3	2	3	2	82	3	2	3	2	3	2	3	2	3	2	3	47	2	94	3	2	3	2
1685	1371	6.28333	72	0.266627	0.189068	1.87072	1599	1640	1521	1699	1473	2153	2210	1381	1411	1618	1975	1210	751	1558	1018	1241	1536	1070	1218	505	1400	898	973	1330	612	817	1062	935	2513	1920	1150	1996	1767	1921	454	1166	1066	1657	1262	1279	999	1397
1784	1371	6.28333	73	0.28906	1.1383	1.40482	45663	47320	29049	49267	42041	63384	65829	38549	42089	51096	57348	37419	36267	42764	3	40106	40518	31839	37030	36695	40330	2	28349	37010	3	26958	28065	2	74382	3	28586	2	30877	62545	3	33875	28008	2	36726	38085	28419	44936
1899	1371	6.28333	74	0.976783	0.696889	1.71242	4718	5524	4790	3828	4336	6613	7057	3987	3866	5486	6234	3919	3010	4608	3125	4161	4462	2795	4231	3902	4352	3091	2912	3903	3752	2397	2321	2707	7977	6900	2904	6209	6021	6581	1671	3536	2975	4908	3850	3	2935	4715
2678	1371	6.28333	83	0.437429	0.323859	1.47859	599	545	512	558	494	721	715	492	495	540	600	477	260	576	386	483	462	340	502	449	472	336	317	444	291	290	275	382	826	903	2	645	688	703	164	391	367	529	413	482	358	531
3201	1371	6.28333	89	0.121765	0.957327	1.68567	13696	15210	13093	1738	12258	18487	2955	338	416	14523	3	2301	1272	321	811	11681	1383	1799	10651	1510	2571	7262	1627	10990	7335	332	410	412	20564	18575	8380	17185	16825	17679	536	325	8309	13310	11086	1587	1425	13230
4957	1371	6.28333	114	0.32282	1.18234	1.53791	613	498	551	520	482	724	90	481	647	652	544	671	82	609	388	641	567	392	545	3	78	398	347	461	359	411	134	450	986	1157	445	769	961	869	324	437	472	545	559	418	380	751
5120	1371	6.28333	116	0.403535	0.288389	1.93232	702	828	669	726	672	1039	995	587	476	753	868	535	277	653	453	598	604	361	530	568	614	371	416	562	3	342	296	333	1093	955	405	923	889	971	157	515	406	718	584	568	409	713
6814	1371	6.28333	140	0.576087	0.447942	1.84966	133	181	120	124	118	172	128	73	2	154	117	67	3	156	2	92	83	3	2	3	92	91	2	92	3	2	3	53	247	199	2	195	163	184	3	2	3	2	103	3	42	107
7192	1371	6.28333	145	1.11423	0.79067	1.57492	164	482	173	3	134	346	181	2	161	179	188	85	91	98	201	221	94	80	3	237	111	221	2	3	2	79	3	2	294	81	3	209	338	378	198	73	82	186	2	3	2	3
7193	1371	6.28333	145	1.18825	0.845868	0.733591	2	3	73	2	3	2	3	2	110	56	3	2	3	185	2	3	2	53	3	2	123	3	2	3	2	3	2	3	2	161	3	60	2	3	2	3	2	3	2	3	2	3
10693	1371	6.28333	201	0.415546	0.550123	1.58936	140	2	140	105	107	196	152	102	3	122	94	160	2	141	66	127	99	3	2	3	2	3	77	64	2	3	2	110	252	223	3	206	158	203	2	3	80	2	111	3	77	143
10887	1371	6.28333	204	0.0224527	0.18515	1.34398	124	2	100	100	3	181	146	98	2	3	2	115	3	148	2	3	2	3	71	2	3	2	3	70	2	3	53	2	3	158	2	182	3	136	2	3	2	3	95	2	3	84
11145	1371	6.28333	207	0.286606	0.217577	1.4692	98	2	112	96	114	3	161	2	3	111	2	3	2	149	3	2	49	3	2	3	72	2	3	2	3	2	3	2	209	72	3	188	2	3	2	3	2	3	69	2	3	64
11593	1371	6.28333	217	0.348212	0.453381	1.3329	105	3	90	92	2	3	169	2	3	137	129	90	2	126	3	2	3	2	3	2	3	2	3	63	2	3	58	2	223	3	2	170	92	167	3	97	2	3	73	2	3	2
12252	1371	6.28333	229	0.432192	0.353317	1.50824	105	2	129	115	115	195	167	98	3	151	133	64	2	129	63	67	86	3	2	3	69	2	49	76	46	3	2	3	234	2	3	205	69	200	2	75	3	2	89	3	55	68
50	1372	6.285	51	0.1061	0.770767	0.622079	2	3	202	237	124	179	108	189	2	142	246	129	3	93	185	128	2	202	3	2	191	3	135	197	102	2	204	3	2	255	3	128	2	3	2	151	254	3	2	3	2	119
4813	1372	6.285	112	0.765611	0.966496	1.24334	53	3	2	3	2	78	3	2	3	2	3	2	3	64	2	3	55	2	3	2	46	3	2	3	2	3	2	3	114	136	2	76	3	2	3	2	3	2	45	3	2	3
9808	1372	6.285	185	0.476847	0.351564	0.88132	3	2	3	2	3	95	108	2	3	69	90	2	3	105	53	68	2	3	2	3	2	3	2	3	2	3	2	3	2	3	2	107	87	88	3	2	3	2	66	3	2	75
10752	1372	6.285	202	0.172266	0.362573	1.89757	110	3	100	81	97	173	143	2	3	90	93	77	2	117	3	91	2	3	2	3	60	2	3	2	3	2	3	2	205	103	3	167	131	149	2	63	3	115	88	65	2	3
11540	1372	6.285	216	0.746212	0.663693	1.50216	135	2	150	146	148	187	178	136	100	170	114	159	3	150	69	128	114	65	180	2	97	67	58	100	3	2	83	3	302	239	2	238	190	227	3	112	105	2	108	94	75	135
2771	1373	6.28667	84	0.809069	1.24347	1.39566	671	2	615	665	545	786	660	599	672	682	550	760	396	382	425	765	578	458	693	520	624	446	447	495	483	371	425	485	1038	1389	579	888	1038	872	177	495	552	609	598	497	445	812
5914	1373	6.28667	128	1.26029	1.08769	1.04661	3	2	3	55	2	3	2	63	3	68	2	3	2	91	3	68	74	2	3	2	3	2	3	2	3	2	3	2	3	79	2	70	77	76	3	2	3	2	3	58	2	3
10186	1373	6.28667	191	0.376841	0.294638	1.34788	50	2	3	68	62	2	87	58	3	2	3	87	2	3	2	3	2	3	2	3	2	3	2	3	2	3	2	3	2	126	3	89	2	3	2	3	2	3	2	3	2	3
11071	1373	6.28667	206	0.261205	1.0338	1.26831	3	2	79	60	107	3	103	2	3	105	2	79	3	138	2	3	2	3	2	3	2	3	2	3	2	3	2	3	2	63	3	2	3	2	3	2	3	2	68	54	3	2
6864	1374	6.28833	141	0.510059	0.365426	1.3802	3	86	111	110	2	116	100	3	2	3	90	2	3	123	2	3	50	2	3	2	3	46	70	2	3	2	3	2	3	74	2	127	79	89	3	2	54	112	89	3	2	3
10813	1374	6.28833	203	1.51654	1.52366	1.71527	264	164	246	224	212	257	227	204	298	244	144	407	169	254	264	292	234	177	280	185	238	186	182	193	2	181	139	195	504	616	297	337	491	374	166	165	260	3	239	2	161	390
11837	1374	6.28833	220	0.114173	0.523952	1.30078	3	94	63	2	3	2	107	3	2	3	2	3	2	101	3	30	2	3	2	3	2	3	2	3	2	3	2	3	166	2	3	99	2	92	3	71	2	3	46	2	3	2
12527	1374	6.28833	234	0.401625	0.285934	1.1875	2	89	60	3	2	3	92	2	3	82	2	3	2	71	3	2	3	2	3	2	3	2	3	49	2	3	2	3	2	3	2	93	52	88	3	2	3	2	3	2	3	2
4701	1375	6.29	110	0.327084	1.3351	1.4778	400	193	314	315	255	273	271	306	492	335	163	591	199	342	197	3	436	227	496	2	319	258	244	266	3	234	233	349	635	1092	361	435	857	556	144	252	369	252	414	268	260	685
10034	1375	6.29	189	0.888291	1.51495	1.43263	540	494	495	401	415	447	369	490	752	501	218	1009	340	524	343	795	652	349	752	362	526	482	363	423	476	345	370	490	1004	1703	730	744	1297	866	157	360	637	306	587	436	369	1033
10638	1375	6.29	200	0.735291	1.57935	1.5261	472	247	443	348	338	379	349	367	564	419	190	769	261	447	270	633	515	308	651	2	414	410	319	334	351	274	299	426	874	1312	550	632	993	793	179	343	453	349	473	368	299	760
3933	1376	6.29167	100	0.0777574	0.756091	0.74127	113	3	2	3	2	182	3	2	199	178	3	212	2	3	2	244	3	2	3	2	3	2	3	2	70	3	212	2	305	460	3	2	3	200	2	3	175	2	197	3	2	233
10117	1377	6.29333	190	1.08776	1.38274	1.27693	2	3	2	3	2	57	80	3	2	69	3	111	89	76	2	108	3	2	3	57	110	2	3	2	66	3	84	2	140	238	3	124	162	2	76	3	2	3	65	2	3	114
12	1387	6.31	50	1.07851	0.853806	0.940329	2	3	2	151	3	2	113	3	2	3	2	3	2	75	3	82	95	173	2	70	3	2	3	2	3	2	3	2	3	83	2	188	176	3	2	88	3	2	3	2	3	2
9201	1391	6.31667	174	0.589697	0.637481	0.863053	150	301	136	201	132	193	240	167	115	116	219	129	211	123	139	2	142	168	3	2	158	3	2	114	211	177	274	231	3	158	2	199	277	157	133	141	3	173	193	158	169	73
2954	1392	6.31833	86	1.42956	1.10474	0.923087	1061	3	736	848	742	2	87	38	1012	3	89	2	3	87	2	3	947	918	2	3	2	666	574	848	711	3	1164	1115	1156	2	805	1094	3	2	3	790	569	2	783	928	834	840
118	1393	6.32	52	0.429092	0.369178	0.297985	236	2	437	3	123	2	101	635	404	150	244	160	292	113	335	108	3	272	2	424	219	3	2	500	3	2	3	191	524	268	232	115	2	3	2	156	450	448	3	2	112	180
2591	1395	6.32333	82	1.29357	1.04883	0.862016	315	545	239	279	197	569	421	237	341	319	193	320	275	259	518	949	322	296	916	498	400	545	190	198	131	221	254	769	301	336	674	295	1401	261	440	252	275	500	190	273	252	173
3475	1395	6.32333	93	0.883694	0.766928	0.628323	178	2	131	165	3	128	150	340	391	137	262	151	268	205	270	2	165	3	2	404	115	3	111	94	2	3	192	197	2	385	149	113	242	3	2	203	321	3	2	3	2	179
3476	1397	6.32667	93	0.300432	0.380301	0.396527	3	2	3	2	3	2	260	3	261	2	3	84	2	3	2	3	2	3	2	3	2	249	131	3	2	3	2	3	2	131	261	85	3	2	3	2	3	2	3	2	3	2
3583	1398	6.32833	95	0.659644	0.561484	0.688644	73	2	131	113	107	111	3	2	162	143	3	96	54	87	2	3	2	3	2	3	70	153	2	3	2	3	119	110	137	2	3	142	75	2	3	115	2	3	92	2	90	97
2213	1399	6.33	77	0.726674	1.218	1.15522	2	211	3	2	3	2	3	2	3	2	3	2	3	2	119	3	158	2	3	2	3	2	3	2	3	2	3	194	2	182	3	191	192	191	2	3	2	3	92	2	3	2
6931	1407	6.34333	142	0.481475	0.994543	1.03817	146	2	80	167	3	117	71	149	140	107	139	150	76	2	100	75	121	133	3	59	142	71	139	142	2	117	107	77	3	114	147	2	3	2	3	92	84	80	94	137	94	114
4124	1413	6.35333	102	0.850749	0.68499	0.752131	3	206	2	3	2	105	3	2	3	2	3	2	3	2	140	80	3	2	128	3	2	3	2	3	2	3	2	3	2	3	2	3	111	64	2	3	2	3	2	3	2	3
12624	1413	6.35333	237	0.0973358	0.368521	0.826463	74	3	82	2	3	2	58	56	3	62	2	105	51	3	2	3	2	3	2	3	2	3	58	2	3	2	3	2	63	89	3	2	3	2	3	2	3	2	3	2	3	75
733	1414	6.355	59	0.107536	0.272016	0.228306	2	1172	3	356	231	460	524	341	343	2	3	2	318	370	636	606	300	3	2	527	339	634	263	380	566	3	312	515	358	2	286	3	2	644	581	414	3	2	277	374	381	3
6300	1421	6.36667	132	0.58304	0.783416	1.34283	466	542	3	459	258	608	479	358	2	249	337	186	109	290	203	224	3	2	3	2	520	3	365	381	2	168	3	2	247	3	2	283	330	534	3	321	2	303	283	3	367	303
6388	1422	6.36833	133	0.594672	0.424718	1.30084	166	3	2	191	190	305	140	3	143	2	3	2	3	2	234	228	3	2	3	2	3	2	3	2	3	2	3	151	2	187	3	154	287	2	217	3	2	3	2	3	104	2
4029	1426	6.375	101	0.183555	1.41505	1.2098	115	3	127	82	2	3	77	2	91	3	83	100	96	2	3	2	3	2	3	2	91	3	2	90	3	2	3	87	2	3	2	3	2	3	2	3	2	3	2	3	2	3
5121	1428	6.37833	116	0.517127	0.773111	0.803728	186	2	157	146	122	155	172	152	89	111	161	178	151	135	171	130	201	3	2	3	166	134	143	131	2	3	137	120	2	177	115	136	179	92	3	2	3	116	132	2	103	160
3202	1429	6.38	89	0.0236874	0.515011	0.816147	381	831	284	2	291	615	3	2	3	374	2	3	2	3	2	580	3	2	470	3	2	743	3	314	662	2	3	2	388	342	3	377	915	629	2	3	259	2	295	3	2	333
4311	1431	6.38333	104	0.788006	0.839584	0.679703	154	2	3	156	106	147	156	148	123	141	142	152	111	116	145	163	149	122	2	139	121	3	136	153	161	2	119	3	2	164	3	142	171	139	2	73	101	143	90	3	87	100
3049	1436	6.39167	87	1.55906	1.51985	1.3259	3	2	3	2	3	2	3	2	3	110	2	3	66	2	89	108	3	2	3	2	3	2	3	2	3	2	3	2	89	94	3	2	3	108	154	2	3	2	3	2	3	2
9123	1436	6.39167	173	0.447741	1.54639	1.45734	2	48	3	2	3	101	78	2	3	2	3	2	3	94	2	99	3	2	42	3	2	3	84	2	3	102	2	3	77	98	2	121	74	123	132	98	91	83	3	82	73	2
5032	1437	6.39333	115	0.727739	0.847528	0.693445	3	2	3	2	3	88	2	3	2	3	2	3	2	3	2	101	3	2	3	43	2	3	68	79	2	3	2	3	2	3	2	80	77	74	3	2	3	2	3	2	3	2
10035	1437	6.39333	189	0.156528	0.486017	0.54043	2	3	2	3	2	141	75	3	64	94	2	3	2	105	3	95	2	50	3	84	2	147	3	2	201	3	79	82	2	139	3	128	117	2	3	61	2	3	79	2	65	78
11594	1437	6.39333	217	0.46982	0.973556	0.7887	3	2	85	3	2	3	2	3	2	3	2	3	2	3	2	93	3	2	3	2	3	2	3	2	155	3	2	68	3	2	3	109	2	80	136	3	2	3	2	3	2	3
183	1447	6.41	53	0.0589526	0.644199	0.608166	2	3	74	64	2	3	2	3	2	3	2	3	53	2	3	2	3	2	3	2	3	2	3	2	76	3	2	120	3	2	3	139	2	3	114	2	3	2	3	49	2	3
2357	1447	6.41	79	0.399934	0.41256	0.661073	110	3	2	3	2	3	158	150	2	3	2	3	2	3	2	3	2	3	2	3	2	3	156	2	3	2	3	2	3	2	3	2	185	119	3	140	70	2	3	2	3	2
119	1449	6.41333	52	0.249847	0.704981	0.641775	3	2	3	190	2	3	247	284	2	245	3	158	106	2	267	143	303	3	2	3	2	3	2	3	354	260	156	388	2	292	306	51	3	177	359	154	276	2	3	2	137	112
837	1449	6.41333	60	1.05763	1.27299	1.11945	3	2	3	2	3	2	3	2	3	2	3	2	3	2	3	83	2	3	2	3	2	3	2	3	60	2	3	98	2	3	2	3	2	82	84	78	3	41	2	37	64	77
1510	1449	6.41333	70	0.0712422	0.336275	0.904067	889	362	2	389	3	305	766	2	3	387	531	2	3	351	272	211	435	634	2	3	348	2	3	2	394	387	273	247	245	867	3	385	481	423	462	232	2	3	585	2	335	774
7563	1449	6.41333	149	0.0164924	1.2199	0.982707	197	3	216	238	178	407	242	235	2	248	230	186	180	331	274	405	205	221	3	274	151	325	206	271	506	259	204	272	264	327	220	377	294	310	480	239	282	238	225	254	215	220
1171	1450	6.415	66	0.211238	0.347723	0.283939	398	633	421	463	346	694	469	476	395	467	292	365	342	519	564	652	405	378	3	610	250	648	369	489	1070	498	343	520	425	540	2	630	520	546	851	398	484	388	360	483	413	380
1686	1450	6.415	72	0.375512	0.64633	0.556608	189	298	220	3	114	358	248	194	161	227	2	3	166	290	285	371	187	167	2	338	187	347	217	252	451	3	199	2	294	247	3	302	261	305	427	184	276	124	202	2	242	213
4958	1450	6.415	114	0.333428	0.238928	0.50436	192	2	164	142	111	280	179	186	169	176	3	124	150	250	220	258	150	146	2	3	119	253	164	139	402	239	144	224	154	197	2	264	181	225	3	181	236	2	193	3	162	179
7355	1450	6.415	147	0.139878	0.736232	0.644126	3146	5353	3487	3342	2854	5880	3371	3157	2968	3	3056	2811	2516	4553	4287	5671	3104	2762	2966	4651	340	4539	3001	3432	7612	3827	2878	4396	3404	4387	3082	5247	4049	4533	7254	2	4116	3813	3302	3650	3166	3400
7465	1450	6.415	148	0.0973081	0.784806	0.72414	382	798	465	513	382	795	493	458	425	558	472	356	348	647	542	807	394	400	3	645	307	652	400	462	1072	583	408	592	487	607	434	731	564	670	1068	445	546	549	472	473	461	440
9051	1450	6.415	172	0.227866	0.983403	0.842403	351	548	393	381	302	640	411	332	289	437	333	311	313	545	477	588	381	314	2	562	272	549	328	393	860	476	317	465	442	492	366	627	539	491	759	358	473	465	405	436	395	380
9976	1450	6.415	188	0.0167591	0.624345	0.559315	420	669	486	458	394	856	503	443	397	531	443	405	389	596	566	745	456	405	3	637	346	625	419	521	1085	542	425	595	471	558	462	738	588	611	922	453	615	555	534	523	2	500
11541	1450	6.415	216	0.151867	0.96085	0.773603	273	421	373	310	279	562	328	350	239	327	137	254	266	385	361	469	297	313	263	436	222	433	331	341	762	444	296	402	327	398	317	558	379	397	631	305	400	397	295	329	312	309
345	1451	6.41667	55	0.767159	0.651132	0.748123	3	2	3	2	3	2	180	3	2	155	71	137	3	129	2	148	138	3	2	3	2	3	2	3	2	3	2	3	2	123	3	145	85	2	161	3	133	2	3	2	133	3
548	1451	6.41667	57	0.89452	0.64257	0.518732	150	3	90	145	2	3	136	2	3	132	2	3	122	148	2	117	3	2	3	2	103	3	125	2	3	173	113	179	159	169	2	3	2	3	2	3	153	2	126	3	137	119
1785	1451	6.41667	73	0.267793	0.933538	0.920711	5963	2342	3	5082	3869	5632	5467	3826	4140	2	4690	4235	3	5737	2	6039	4100	3	4854	5946	3888	2	4058	4138	3	2	3	2	4985	3	3215	2	3	5044	2	3	4931	2	4203	3	4538	5473
1900	1451	6.41667	74	0.224136	0.335772	0.271091	362	773	354	2	295	466	506	267	3	546	454	444	243	512	465	610	433	323	2	600	349	543	400	410	3	2	397	614	3	493	253	513	519	450	2	274	477	393	352	466	368	504
3772	1451	6.41667	98	0.871822	1.48671	1.50329	98	63	3	2	3	2	121	3	2	3	2	3	2	3	94	119	94	50	2	3	2	3	2	3	2	3	2	132	99	118	33	123	116	120	102	3	2	3	2	33	76	80
3934	1451	6.41667	100	0.638587	0.466893	0.672285	146	3	103	2	3	75	138	2	96	150	3	2	3	2	128	112	146	3	2	3	98	2	106	3	2	3	2	3	2	173	3	2	3	93	138	107	2	3	2	3	2	130
5219	1451	6.41667	117	0.203619	0.858856	0.721087	98	3	2	3	77	2	124	83	116	3	2	3	2	3	2	89	117	3	2	3	80	2	129	95	3	2	101	143	3	229	2	108	168	142	3	2	3	2	92	3	2	175
6197	1451	6.41667	131	0.609903	0.791891	0.642951	115	211	106	2	3	174	105	2	3	142	2	3	97	147	147	181	79	2	3	2	3	196	80	2	257	142	96	168	3	181	2	157	158	138	228	139	159	3	111	2	123	124
12354	1451	6.41667	231	0.468798	1.08694	0.92457	82	3	131	2	3	167	2	101	3	105	2	3	71	107	119	106	85	95	47	2	3	2	85	74	3	149	71	122	99	129	125	144	2	129	196	105	108	3	117	2	3	86
643	1452	6.41833	58	0.714673	0.507744	0.408806	3	2	3	2	3	117	218	129	188	154	2	3	135	227	180	107	137	2	3	2	3	2	3	154	2	139	3	179	2	244	3	2	3	131	233	2	3	2	176	3	2	104
920	1452	6.41833	61	0.328787	1.03586	1.07794	158	3	153	106	115	2	141	119	239	168	3	301	2	153	3	285	230	2	3	2	109	3	128	182	2	124	120	3	337	520	2	146	363	321	3	163	191	2	148	3	111	350
1332	1452	6.41833	68	0.0996544	0.781236	0.644738	266	2	78	199	3	2	91	125	131	215	180	3	134	187	2	136	132	151	3	2	160	3	121	82	114	165	189	243	220	303	2	150	234	214	51	100	168	3	131	109	172	239
2015	1452	6.41833	75	0.00637142	0.0266459	0.296551	2516	1237	715	2	724	1379	2396	1037	3	2	3	1502	988	1704	1811	1489	2	879	857	3	1185	2254	938	1125	2	1312	3	2214	1538	2325	2	3	2	1841	1825	1835	1618	1045	735	3	2	3
2772	1452	6.41833	84	0.367519	0.382152	0.57083	3	2	3	2	3	2	3	2	73	3	56	2	3	157	120	121	2	3	2	3	2	3	106	2	3	2	3	104	2	3	2	3	89	125	2	3	122	2	3	2	3	84
4209	1452	6.41833	103	0.110594	0.619429	1.07714	140	284	127	105	128	3	111	116	2	137	3	2	3	111	142	120	107	2	3	2	3	2	124	3	2	3	2	151	3	130	2	3	154	2	131	3	89	2	93	3	2	146
4877	1452	6.41833	113	0.661554	0.765963	0.689417	219	3	107	180	2	3	2	146	3	208	213	112	122	197	166	208	185	97	2	3	144	2	3	117	2	3	166	215	211	188	95	175	135	126	167	143	177	2	144	3	166	199
6866	1452	6.41833	141	0.397114	0.28157	0.370636	133	2	3	108	2	3	118	2	3	131	126	76	81	131	2	3	87	2	3	2	93	56	57	3	2	3	92	121	2	160	3	2	108	115	3	2	101	62	96	3	84	108
12750	1452	6.41833	241	0.0290752	0.673702	0.559729	3	2	76	3	2	3	2	118	3	166	186	2	3	2	3	2	3	2	3	2	3	2	3	2	3	99	2	3	2	3	2	3	2	3	2	3	2	83	3	39	2	3
919	1453	6.42	61	0.22051	1.09748	1.07665	2	3	120	2	3	173	166	2	3	2	3	95	2	3	172	227	2	3	2	3	2	3	142	2	3	105	129	2	235	194	3	2	207	113	207	3	2	3	129	2	125	149
1599	1453	6.42	71	0.197067	0.484218	0.507454	134	2	102	3	61	2	125	62	3	97	109	146	77	137	2	3	89	2	3	2	3	2	73	70	100	105	84	159	3	244	2	102	136	169	3	2	60	3	85	44	2	189
6816	1453	6.42	140	0.787099	0.641831	0.758142	102	2	52	79	3	2	75	3	107	115	85	97	2	85	3	99	74	65	2	3	62	2	3	2	3	2	87	115	3	171	2	116	132	114	3	2	3	2	64	3	60	122
8925	1453	6.42	170	0.392826	0.279081	0.26635	520	212	317	425	274	262	408	230	309	549	464	333	314	506	372	449	440	243	469	438	432	3	269	244	301	317	449	549	463	522	261	413	369	279	306	321	471	370	382	334	362	508
6865	1454	6.42167	141	0.377483	0.956515	0.796266	2	3	2	3	2	3	56	2	3	2	3	2	3	2	54	3	116	2	3	2	3	83	2	3	2	3	2	3	2	135	3	2	72	85	3	2	3	2	3	2	3	124
6815	1455	6.42333	140	0.165414	0.768024	0.776749	2	3	2	3	2	3	92	2	74	3	2	41	3	2	3	88	81	2	3	2	3	2	3	2	3	2	3	2	3	120	2	64	51	3	59	2	3	2	70	3	74	92
3935	1502	6.50167	100	0.377931	0.701382	0.570087	100	3	91	164	2	3	94	2	149	90	3	162	69	158	76	132	133	74	2	3	68	2	86	3	147	116	119	217	2	302	3	149	234	211	2	99	3	2	3	2	116	249
453	1503	6.50333	56	0.641831	1.67004	1.37172	576	2	538	422	372	353	602	504	859	546	3	956	416	499	348	1110	823	472	706	306	482	587	521	559	676	572	472	740	1064	1867	750	883	1328	1139	342	536	723	2	656	552	480	1402
549	1503	6.50333	57	0.246071	1.15031	1.19969	215	263	170	112	116	2	164	176	284	214	103	330	136	164	3	395	272	2	3	2	151	3	196	180	2	185	132	267	402	678	246	261	385	406	3	207	221	2	217	3	166	559
644	1503	6.50333	58	0.285861	1.26546	1.23137	600	1367	487	355	299	265	629	440	749	517	137	888	355	483	269	1037	798	441	656	3	454	632	445	491	710	496	385	716	942	1910	649	659	1290	1128	388	544	643	282	572	473	459	1268
1331	1503	6.50333	68	0.232087	0.999965	0.808809	102	2	3	2	3	136	169	2	95	85	3	2	54	3	2	198	221	117	3	2	79	166	128	3	207	2	3	92	2	246	3	187	172	151	175	178	2	3	145	2	3	220
1687	1503	6.50333	72	0.107199	0.823611	1.09317	170	388	161	177	82	59	188	132	240	172	178	221	89	147	109	317	253	109	3	2	170	3	131	136	2	250	121	203	374	513	3	284	362	372	2	156	217	271	174	3	132	380
1901	1503	6.50333	74	0.308924	1.46915	1.21299	951	959	790	3	548	526	906	715	447	938	320	1637	636	765	2	1834	1309	708	1094	622	707	1114	784	841	975	898	682	1101	1540	2995	1135	1353	2165	1740	3	740	1084	512	967	850	709	2326
2679	1503	6.50333	83	0.4036	0.874802	0.820573	121	3	134	2	3	82	131	121	165	132	2	251	105	128	76	241	205	104	3	2	97	3	2	3	128	2	83	164	3	415	2	221	259	264	77	150	167	3	148	2	134	324
2863	1503	6.50333	85	0.573588	1.55495	1.27682	357	3	320	252	203	176	301	260	508	319	2	556	196	264	221	624	508	267	415	3	265	388	278	287	400	341	222	442	597	1081	406	454	735	652	188	277	417	2	391	222	264	815
2955	1503	6.50333	86	0.735382	1.59311	1.33215	342	3	275	164	166	201	295	259	509	325	120	526	198	263	198	545	503	243	361	2	243	337	213	275	318	287	222	352	606	982	382	475	626	605	183	272	353	3	383	231	208	737
3773	1503	6.50333	98	0.378323	1.49408	1.35573	79	3	2	3	2	3	90	2	3	2	108	84	3	92	2	87	95	57	51	3	2	3	2	3	2	76	3	104	126	204	95	103	195	105	2	3	2	3	94	105	56	183
4702	1503	6.50333	110	0.0153284	1.70014	1.45336	367	2	312	201	208	186	332	265	3	299	96	594	223	295	189	2	474	270	438	3	287	367	287	283	383	244	274	366	559	984	432	440	707	612	213	274	355	200	418	230	254	820
120	1504	6.505	52	0.165314	0.705955	0.754928	3	2	3	2	3	2	167	3	2	3	2	3	2	3	105	2	113	3	2	3	2	3	2	3	2	3	2	3	2	202	3	2	3	2	165	3	114	2	150	3	2	74
184	1504	6.505	53	0.231698	0.832253	0.726557	138	2	121	113	3	2	124	3	124	101	2	212	103	3	107	187	193	2	3	2	88	3	115	2	105	88	3	167	2	368	3	159	215	215	2	113	155	3	129	112	144	254
267	1504	6.505	54	0.693041	1.64275	1.35759	435	2	353	253	227	251	402	358	534	427	140	612	279	340	247	781	558	281	550	3	342	415	328	363	463	344	311	522	695	1206	543	609	869	775	241	367	464	2	443	327	311	927
346	1504	6.505	55	0.488328	1.65512	1.3554	540	2	398	349	288	352	511	406	684	466	173	863	325	464	274	946	727	408	573	290	364	534	355	495	623	444	368	614	842	1504	656	679	1088	977	297	456	652	318	544	400	431	1224
838	1504	6.505	60	0.136283	1.22774	1.15112	139	239	108	87	3	2	119	3	163	2	3	220	2	3	2	254	190	104	3	2	109	115	116	3	146	2	75	148	266	429	3	207	268	262	2	119	141	78	142	89	83	341
1598	1504	6.505	71	0.107142	1.33149	1.17239	66	44	2	3	2	3	2	3	2	3	2	89	3	2	85	3	115	2	3	2	3	2	3	2	122	3	2	3	2	143	3	129	83	79	115	2	114	3	86	2	3	122
1786	1504	6.505	73	0.0289582	0.171624	0.138178	10814	9225	2	6969	6379	5485	9867	8118	14263	9632	3770	17119	6473	7652	3	18100	13810	7524	11462	5392	8122	2	8639	9113	3	8640	8195	2	17428	3	12624	2	3	18399	2	8725	12114	3	11139	9419	7531	23835
2016	1504	6.505	75	0.386802	1.17523	1.15008	2069	2054	1584	1362	891	521	1898	1286	3095	1545	868	2678	1184	1399	1175	2977	2082	1366	1552	2	1125	3	1533	1652	1989	1410	1309	2146	2922	5572	1412	1570	3652	3125	1176	1853	2151	1433	1455	2	1779	3707
2592	1504	6.505	82	0.617429	1.61248	1.36025	554	120	478	363	309	318	501	401	727	531	182	815	336	469	305	937	768	393	687	2	460	517	436	432	621	388	411	655	925	1656	693	784	1147	1011	298	477	619	3	615	438	390	1267
2773	1504	6.505	84	0.829179	1.54701	1.32031	387	2	309	263	215	226	350	304	479	349	85	540	225	318	172	678	519	277	464	3	260	384	247	317	339	290	284	404	627	1118	367	558	789	702	241	289	410	2	402	3	248	861
3050	1504	6.505	87	0.79328	0.899745	0.817515	3	2	3	2	3	2	78	3	2	74	3	104	54	79	2	125	93	3	2	3	2	3	56	2	3	2	3	2	124	201	3	2	3	127	2	3	2	3	2	3	53	130
3203	1504	6.505	89	0.312059	0.66137	0.613737	1536	426	1305	1003	179	847	335	1158	178	131	557	2413	916	1207	869	2926	2013	1212	1675	847	96	1519	1235	1362	1661	1235	70	1721	3	4736	1787	2	3	2807	851	1298	1809	854	1772	1213	1118	140
3299	1504	6.505	90	0.187886	0.752046	0.716028	123	3	117	2	3	2	133	3	159	2	3	215	93	2	92	215	161	3	2	3	2	3	2	92	3	71	2	141	3	404	2	3	309	216	2	102	3	2	128	3	106	287
3357	1504	6.505	91	0.214133	1.53751	1.41609	2	3	2	3	2	3	92	2	136	3	2	105	56	3	2	3	113	2	3	2	3	63	2	3	2	3	2	88	144	245	105	3	227	149	2	67	84	3	90	2	3	171
3848	1504	6.505	99	0.73203	1.19127	1.01387	142	2	114	3	78	67	117	131	216	117	2	240	109	108	75	236	200	102	163	3	100	147	128	105	2	3	90	140	191	405	2	207	288	259	83	135	139	3	142	2	116	337
4814	1504	6.505	112	0.362184	1.35688	1.19055	34	2	3	2	3	2	3	45	2	3	2	3	2	3	2	77	76	3	2	3	2	32	3	2	3	2	3	2	3	160	2	65	63	103	3	2	3	2	55	3	42	102
4878	1504	6.505	113	0.562384	1.58475	1.30696	494	64	395	301	264	277	471	400	639	409	134	720	297	333	262	815	655	382	599	2	375	566	436	400	495	459	315	514	793	1373	582	674	950	860	246	364	510	3	516	413	365	1108
4959	1504	6.505	114	0.720477	1.57788	1.31257	251	2	244	133	127	142	220	213	345	207	114	372	134	200	149	396	354	193	317	3	201	286	208	191	264	187	180	255	374	710	276	401	533	448	156	247	295	2	320	3	188	572
5033	1504	6.505	115	0.617545	1.65706	1.35509	245	3	2	148	113	125	3	197	332	77	2	375	149	187	135	422	336	165	3	109	198	243	196	236	2	198	144	276	361	733	269	331	482	478	130	178	274	3	291	2	196	584
5915	1504	6.505	128	0.639036	1.17613	1.05697	2	3	2	3	2	3	78	45	97	2	3	2	3	46	2	91	105	3	2	3	2	3	2	3	2	3	2	87	3	183	2	99	108	131	3	2	3	2	60	3	2	137
5995	1504	6.505	129	0.325649	1.59383	1.3004	203	2	3	2	108	3	216	202	296	230	2	346	140	201	127	387	301	145	3	2	3	249	159	219	2	203	157	261	379	603	289	344	436	440	3	166	242	2	238	200	166	492
9052	1504	6.505	172	0.483289	1.68548	1.49099	227	3	230	133	111	129	210	187	300	204	2	365	131	175	124	355	329	182	3	155	216	257	171	172	2	202	159	239	395	662	304	384	515	418	117	197	267	91	269	170	177	513
10036	1504	6.505	189	0.715947	1.6583	1.3672	492	3	431	307	281	301	429	372	637	413	172	766	277	341	250	756	650	378	567	248	385	552	364	416	570	427	316	496	734	1396	634	726	980	829	252	363	583	2	537	357	333	1049
10118	1504	6.505	190	0.472122	1.24778	1.0612	2	3	2	3	2	3	2	3	88	53	2	91	3	2	3	78	80	2	3	2	3	2	3	2	56	3	2	3	86	166	2	117	109	3	2	3	2	3	70	2	48	141
10639	1504	6.505	200	0.407302	1.67424	1.39281	488	3	448	303	262	321	415	324	581	390	147	728	295	360	233	771	651	341	579	2	384	508	363	409	483	398	338	517	711	1323	619	718	908	804	263	369	570	270	524	368	344	1013
10694	1504	6.505	201	0.219528	1.3673	1.17901	2	3	2	3	2	3	78	2	3	55	2	3	2	66	3	97	102	2	3	2	3	2	80	70	3	2	3	2	3	193	2	133	151	136	3	2	89	3	2	3	56	173
10814	1504	6.505	203	1.06804	1.52203	1.46711	184	3	185	114	108	99	176	158	266	155	2	292	120	138	126	288	288	141	212	118	155	3	136	2	3	140	114	198	307	525	270	312	392	313	104	154	220	2	223	3	132	438
11542	1504	6.505	216	0.648704	1.65427	1.44883	406	3	379	268	233	279	362	370	536	347	289	689	260	324	186	656	584	336	518	2	333	411	367	361	3	362	296	453	692	1190	557	662	859	744	258	305	496	253	449	318	284	916
11595	1504	6.505	217	0.445193	1.45645	1.26312	2	3	70	2	3	2	3	2	3	2	92	3	2	3	2	80	85	3	2	3	2	3	2	57	59	3	2	51	3	196	2	130	160	117	3	2	3	2	80	3	2	126
734	1505	6.50667	59	0.52511	1.65702	1.33893	2	360	851	715	669	618	1137	842	1523	533	348	3	692	907	502	2082	1471	2	1233	518	850	1173	945	955	1094	924	859	1385	1930	3100	1347	903	1619	2165	608	1048	3	653	1155	943	853	1818
1252	1505	6.50667	67	0.0747328	0.702804	0.658803	2	3	46	2	3	2	3	2	3	71	2	72	3	2	3	2	3	2	3	2	3	2	3	2	3	2	3	83	2	118	3	2	116	3	2	3	2	3	2	3	2	101
2127	1505	6.50667	76	0.436868	1.36551	1.23038	3	2	3	2	3	2	133	3	2	3	2	179	3	2	68	163	133	3	2	3	2	3	2	3	2	126	3	2	174	398	3	2	223	238	3	111	152	2	3	2	3	197
5804	1505	6.50667	126	1.25206	1.44676	1.27025	2	3	63	2	3	2	3	2	77	3	2	3	2	67	3	58	86	50	46	2	3	50	2	3	2	3	2	3	2	156	3	78	139	104	2	3	2	3	2	37	51	3
51	1506	6.50833	51	0.156308	0.23878	0.365396	3	2	88	3	2	3	73	2	3	66	2	3	49	2	3	2	3	2	3	2	3	2	3	2	75	3	95	2	3	181	2	3	2	3	2	3	2	3	66	2	3	2
2214	1506	6.50833	77	0.413501	1.45305	1.30991	3	2	3	93	2	3	2	3	2	3	2	173	3	2	3	2	117	3	2	3	2	77	3	2	3	2	3	124	158	290	2	122	187	124	3	2	3	2	3	2	3	248
7999	1506	6.50833	156	0.554088	1.45383	1.20709	2	3	2	3	2	3	2	61	3	2	3	68	2	56	3	2	102	3	2	3	2	56	3	2	3	2	3	97	2	159	3	91	105	107	38	2	3	2	3	2	46	118
1172	1516	6.525	66	1.31719	0.933759	0.893291	254	3	173	2	194	200	120	270	267	158	3	177	155	2	218	105	237	128	3	2	163	245	202	208	3	194	201	187	2	173	3	171	153	107	163	244	242	273	266	2	234	259
7356	1516	6.525	147	1.02125	0.788464	0.66235	1263	783	1086	843	974	1120	820	1281	1248	3	1136	874	905	805	813	832	1276	823	2	797	948	1181	990	1081	1169	748	939	805	834	763	1116	1171	1085	731	1156	834	3	1600	1415	1274	1205	1397
7466	1516	6.525	148	0.438151	0.320597	0.82143	144	2	150	3	138	165	110	158	206	124	2	137	107	126	3	109	164	2	3	2	137	3	2	3	2	130	3	114	120	2	3	123	142	94	198	195	145	2	177	3	177	172
7564	1517	6.52667	149	0.961664	0.779063	0.689354	2	3	2	3	2	3	2	3	2	3	2	3	66	2	3	2	3	2	3	55	96	2	3	2	3	2	3	2	3	2	65	3	2	3	2	98	3	92	2	68	105	3
6198	1532	6.55167	131	0.389959	0.936894	0.763649	3	389	2	3	2	3	2	3	2	3	2	3	2	3	2	310	3	2	3	2	3	450	2	3	517	2	3	2	3	2	3	2	680	315	339	3	2	3	2	3	2	3
6302	1545	6.57333	132	0.157553	0.421807	0.339649	88	2	3	2	3	2	3	2	3	65	2	3	78	2	3	2	62	3	2	3	2	3	79	2	3	2	3	2	3	2	43	3	2	3	2	47	3	2	3	2	3	2
3584	1546	6.575	95	0.846979	0.614964	0.495139	128	3	148	2	3	2	97	96	3	2	100	143	3	2	3	2	3	123	2	3	108	196	2	3	2	3	2	113	80	3	2	144	3	2	3	79	139	2	76	3	69	179
6199	1546	6.575	131	0.936404	1.42499	1.16828	491	1639	460	407	334	1772	540	499	1117	507	374	436	500	496	2765	3724	964	404	3023	2011	500	3848	543	575	2981	511	518	1648	1002	1317	1305	1165	3396	4188	3682	1062	948	513	985	1090	1544	1114
2358	1549	6.58	79	0.689179	0.986282	0.96562	3	2	3	2	3	2	181	3	2	3	2	3	2	3	2	3	2	3	2	3	2	3	2	3	2	3	2	110	3	166	2	3	257	2	3	210	65	2	3	2	103	3
1084	1560	6.59833	64	0.984569	1.55952	1.25618	65	3	2	3	2	3	58	2	3	2	3	2	3	2	216	284	85	108	3	2	3	298	79	2	3	2	92	3	2	119	134	80	168	364	257	3	2	134	3	2	106	3
9857	1560	6.59833	186	0.359487	0.765284	0.634721	103	3	113	92	85	99	80	103	127	74	2	94	115	102	3	2	119	116	3	123	93	2	126	108	92	98	121	3	113	2	3	118	84	2	3	102	105	135	2	3	86	80
1047	1561	6.6	63	0.42699	0.329867	0.854764	306	284	306	326	298	333	302	287	326	228	316	278	329	304	214	277	320	279	3	2	328	3	330	322	2	315	384	373	304	304	302	330	315	191	233	332	281	350	328	3	274	331
2293	1561	6.6	78	0.0408658	0.895494	1.04536	460	2	470	511	415	442	405	389	449	357	513	464	465	432	436	601	479	447	449	402	461	683	396	395	580	449	531	524	368	444	454	452	449	708	559	453	487	593	490	459	414	459
2359	1561	6.6	79	1.05522	0.763912	0.620971	440	131	479	450	405	493	426	357	263	312	403	365	471	489	290	313	514	377	612	2	3	360	337	369	483	508	559	385	437	457	2	556	191	445	297	470	438	488	410	319	361	423
3129	1561	6.6	88	1.18147	1.36861	1.11549	202	410	247	214	175	583	177	244	370	210	243	207	177	209	776	1071	232	271	814	536	190	1230	175	165	852	232	235	452	271	414	437	349	892	1210	1091	288	306	247	252	3	390	262
4595	1561	6.6	108	0.0370475	0.0693506	0.14126	209	3	203	130	169	147	168	143	176	151	183	142	169	194	145	250	182	150	2	3	157	284	174	179	2	204	204	194	3	136	2	160	197	298	234	259	121	3	171	2	181	189
4703	1561	6.6	110	1.34528	1.07033	0.87318	4669	3566	4404	4373	4036	4616	4231	4318	514	3536	4518	4335	4434	4164	3682	2649	4564	4374	3081	4161	4418	4568	3868	4544	5438	4777	5160	4374	3846	5231	4295	4483	4724	3167	3743	4382	4407	4963	4855	4580	3911	4739
4757	1561	6.6	111	0.817152	0.762283	0.628837	231	2	225	182	175	118	167	194	176	152	209	184	243	197	162	276	207	165	195	3	218	268	211	196	170	2	231	199	212	350	3	181	228	327	264	187	197	2	187	3	163	266
6490	1561	6.6	134	1.69767	1.20278	1.11006	2748	2049	2469	2600	2275	2551	2467	2440	2395	2039	2649	2269	2565	2442	2029	2097	2751	2461	1761	2351	2702	2468	2200	2473	2950	2675	3042	2735	2225	2587	2445	2474	2637	1825	2081	2526	2493	2916	2843	2676	2328	2742
9809	1561	6.6	185	1.20964	0.983711	0.849793	263	3	263	227	226	277	220	245	247	215	243	212	267	213	192	182	268	245	2	3	256	2	238	252	334	289	278	231	3	195	2	269	239	193	182	264	253	270	266	233	224	241
12208	1561	6.6	228	1.66363	1.18608	1.02338	3920	2907	3769	3610	3236	3982	3508	3595	3624	2883	3665	3452	3683	3471	2885	2766	3957	3560	2692	3195	3965	3748	3196	3735	4423	3896	4330	3492	3183	3705	4043	3830	3806	2456	2940	3424	3883	4326	4340	4047	3276	3880
12253	1561	6.6	229	1.84412	1.30648	1.12232	466	368	459	447	392	500	375	410	434	342	461	380	446	426	334	341	456	458	300	364	470	433	408	436	505	478	530	437	403	408	456	468	429	311	333	415	455	530	495	494	390	483
12308	1561	6.6	230	0.555357	0.39522	0.328803	154	73	143	138	119	168	114	139	124	117	147	124	138	140	180	221	161	152	3	118	133	293	149	119	2	152	166	147	3	135	2	182	204	275	187	156	155	3	140	2	136	139
14222	1561	6.6	285	1.06625	0.80033	0.722481	108	2	114	3	100	102	95	103	2	84	127	64	116	91	3	102	140	2	3	2	133	89	103	99	3	90	140	134	112	126	2	123	3	2	3	103	116	110	127	135	90	2
645	1562	6.60167	58	1.03573	1.44586	1.17372	1648	2394	1590	1758	1432	2438	1583	1544	1558	1409	1770	1632	1661	1636	3384	4364	1603	1509	4006	2788	1705	4454	1407	1521	3942	1613	1949	2388	2017	3844	1768	1611	4054	4944	4154	1672	1590	1946	1659	1678	2086	2623
1414	1562	6.60167	69	1.55989	1.11856	1.08203	2808	2169	2426	2764	2198	2551	2417	2525	2426	2168	2742	2349	2572	2550	2257	2246	2607	2464	1832	2613	2581	2594	2210	2563	3126	2621	3107	2770	2306	2736	2409	2580	2659	1946	2360	2713	2627	2970	2897	2621	2296	2664
1787	1562	6.60167	73	0.917641	1.07957	0.870282	13861	152460	56189	13304	11571	187664	12661	13317	2	10745	13575	12975	12855	12021	288933	427867	13272	12692	303171	3	13133	469873	11753	13175	290230	13930	15569	2	11733	116794	12973	3	336201	474944	405275	12771	12940	2	13630	13548	143383	14019
1902	1562	6.60167	74	0.718403	1.02972	0.868501	1102	15232	6853	5617	967	18725	1043	1025	10531	909	1095	2	1101	1024	29820	43810	1136	1059	29749	19732	3	48591	995	4931	32766	1265	1264	15943	9959	1167	1060	1144	37267	48688	42303	9539	8607	6997	8444	1164	14542	1165
2215	1562	6.60167	77	1.57733	1.12393	1.04597	3629	2837	3433	3608	3034	3401	3392	3365	3323	2744	3720	3135	3620	3286	2965	2765	3574	3234	2405	3250	3506	3483	3025	3533	4236	3617	4180	3578	3078	3683	3300	3453	3543	2614	2984	3447	3435	3794	3764	3565	3064	3698
3358	1562	6.60167	91	0.07082	0.745125	0.718121	289	2	257	272	216	227	254	254	238	183	264	267	280	239	190	266	310	259	3	2	3	216	237	255	327	256	288	250	273	521	241	294	293	282	186	269	260	2	268	3	235	388
4536	1562	6.60167	107	0.269232	0.379133	0.892864	109	93	160	2	95	122	105	3	125	2	133	116	129	132	114	181	139	88	139	126	120	230	126	142	170	148	158	158	3	147	2	134	153	204	167	3	112	166	133	2	118	124
5329	1562	6.60167	118	1.42606	1.56048	1.31001	180	305	173	171	143	367	180	131	226	121	155	167	194	177	579	163	185	151	571	430	212	147	169	163	603	138	220	344	201	265	290	256	698	860	729	203	159	2	202	3	192	210
5857	1562	6.60167	127	1.5754	1.13345	0.912524	355	292	318	344	267	333	278	304	344	269	353	353	354	328	259	267	346	337	3	2	362	300	306	346	394	370	407	358	284	306	333	344	322	264	280	337	347	413	356	353	300	328
6568	1562	6.60167	135	1.25775	1.04023	0.920572	268	242	249	250	213	256	231	262	243	206	243	210	280	235	381	545	270	238	405	294	281	584	231	252	441	259	302	275	3	276	238	268	453	641	521	259	271	2	260	3	255	267
6643	1562	6.60167	136	1.77555	1.26365	1.132	836	577	689	804	673	766	716	731	723	597	768	689	764	726	588	570	781	745	489	670	766	731	651	739	903	790	913	767	618	750	710	750	775	504	597	771	739	865	819	826	675	775
9757	1562	6.60167	184	1.7723	1.25567	1.18957	2346	1772	2276	2139	2081	2309	2130	2311	2196	1780	2241	2165	2232	2032	1702	1587	2388	2282	1652	1933	2352	2279	2049	2373	2776	2501	2658	2126	1891	2246	2304	2261	2251	1560	1744	2136	2328	2640	2581	2341	2023	2388
13	1563	6.60333	50	0.405316	0.866598	0.887814	196	3	208	143	152	156	132	98	160	125	2	134	182	130	67	134	131	192	3	86	193	2	160	3	2	3	150	191	106	139	2	135	3	119	103	165	161	2	119	3	142	2
10425	1563	6.60333	195	1.18943	0.878611	0.919282	3	2	3	2	54	3	2	3	2	3	2	3	2	73	3	42	2	3	2	3	2	3	60	2	3	2	67	72	3	2	3	56	2	3	2	3	2	90	3	71	56	2
6389	1564	6.605	133	1.15357	1.20001	0.973114	203	2904	1259	154	121	3344	174	1478	3	1140	172	1176	2	1534	4983	6946	190	182	5392	3677	207	7063	947	955	5549	199	162	231	1817	3	2225	150	6362	7700	6895	2	1624	1356	187	1998	192	3
8926	1572	6.61833	170	1.62284	1.18487	1.00462	399	278	299	394	177	180	222	278	302	522	408	324	182	401	300	415	248	232	433	459	254	2	257	237	238	269	172	403	479	451	225	340	177	254	238	276	298	3	230	250	212	229
8983	1572	6.61833	171	0.43084	0.33989	0.372115	48	3	2	3	2	3	2	3	2	3	48	2	3	2	3	47	2	3	2	64	3	2	3	2	3	2	3	55	2	3	2	43	3	2	3	2	3	2	3	2	42	3
10187	1575	6.62333	191	0.0147233	1.13397	1.16257	85	2	3	2	40	3	2	3	80	2	3	2	3	2	3	115	2	3	2	3	2	3	2	40	3	2	3	2	3	144	2	58	129	117	3	71	74	2	3	2	3	118
4879	1576	6.625	113	1.12712	1.32686	1.07023	103	308	157	107	146	309	124	153	230	147	146	131	162	134	504	651	171	172	592	2	135	745	45	56	543	3	136	274	204	302	245	234	606	770	635	199	166	2	192	3	273	234
5618	1580	6.63167	122	0.710715	0.511954	0.671346	98	2	103	79	3	72	90	2	85	86	101	79	91	89	3	98	92	2	3	2	3	2	3	2	104	97	121	3	2	3	83	87	89	105	85	114	114	2	105	3	91	107
6867	1580	6.63167	141	0.726501	1.46167	1.2752	2	40	3	2	3	2	34	3	2	3	2	3	2	3	72	114	2	3	2	3	2	100	3	2	3	2	3	2	3	128	2	3	113	155	109	2	3	2	3	2	3	104
11363	1580	6.63167	212	0.0977653	0.517389	0.50363	137	2	158	136	113	150	130	124	160	115	169	3	125	131	113	130	122	103	107	73	135	2	122	147	201	153	162	103	3	116	2	147	148	108	112	128	145	3	168	2	147	133
1006	1581	6.63333	62	1.02012	1.24824	1.01542	3	2	99	3	76	159	83	85	2	60	74	89	93	85	294	380	3	2	304	3	86	410	2	67	3	2	3	143	2	207	3	159	292	477	384	2	110	3	132	2	176	100
3204	1581	6.63333	89	0.180241	0.849607	0.695593	2665	402	2599	1680	1784	1693	1606	1481	2806	2246	931	3946	1906	1817	1031	4308	3087	1473	2797	1105	2016	2174	1681	1912	2625	1766	2112	2612	2	8952	2810	276	5308	3753	1494	1692	2675	1347	3028	1591	1383	6120
3849	1581	6.63333	99	0.534566	1.59518	1.37923	2721	715	2737	1637	1813	1730	1562	1570	2814	2115	933	4031	1835	1840	1116	4163	3276	1598	2902	1154	2031	2242	1784	2108	2798	1976	2069	2523	4330	8713	2884	3701	5235	3741	1528	1756	2814	1343	2986	1615	1396	5972
5122	1581	6.63333	116	1.08235	1.63985	1.32853	235	288	260	171	168	348	134	151	274	227	157	313	160	179	486	722	348	137	587	347	166	734	136	173	645	192	217	200	393	837	142	337	715	870	738	220	267	169	273	3	298	559
5805	1581	6.63333	126	0.954456	1.51209	1.27874	218	2	225	3	99	107	103	99	170	149	111	241	117	136	162	306	242	66	204	155	131	241	108	121	2	108	141	159	288	506	3	249	349	323	241	111	206	2	196	105	106	358
10037	1581	6.63333	189	0.476926	1.59952	1.37362	1204	204	1181	642	770	723	696	686	1194	870	389	1699	780	776	389	1787	1419	667	1392	404	898	938	756	891	1273	841	918	1046	1797	3829	1414	1517	2341	1638	583	778	1199	565	1298	785	619	2640
268	1582	6.635	54	1.09546	1.47719	1.18929	259	522	270	236	183	529	178	229	315	245	207	340	231	266	789	987	341	200	905	549	213	1047	148	143	847	3	246	490	420	831	412	382	796	1045	968	303	290	229	351	311	432	512
454	1582	6.635	56	1.22686	1.38803	1.37236	982	1278	1043	682	808	3124	709	746	1044	863	3	1499	796	676	2043	2551	1242	603	2261	1587	785	2519	735	831	165	650	937	2	1725	3457	1271	1469	2489	2812	2365	740	1120	945	1256	3	2	2425
1333	1582	6.635	68	0.849601	1.48252	1.21101	145	253	208	127	135	258	127	2	189	179	116	224	169	175	425	504	189	97	439	3	125	602	2	141	432	127	167	247	261	488	223	230	473	604	525	164	131	3	209	187	227	341
1600	1582	6.635	71	0.631006	1.66334	1.44096	2527	960	2556	1623	1707	1627	1518	1486	2657	2056	903	3677	1809	1716	1400	4301	3119	1456	2919	1204	1899	2228	1690	1894	2618	1801	2035	2510	4292	8601	2888	3377	5060	3875	1740	1692	2563	1385	2797	1613	1321	5713
2593	1582	6.635	82	0.788725	1.83139	1.54013	1580	956	1578	996	1054	1130	986	951	1610	1281	599	2232	1113	1145	1629	2805	1896	938	1944	1164	1217	2359	1007	1181	1858	1088	1299	1600	2563	5231	1791	2094	3156	2772	1998	1102	1615	873	1778	1097	925	3558
2774	1582	6.635	84	1.34927	1.64681	1.32593	573	872	581	412	415	945	366	445	628	543	342	743	409	461	1374	1795	628	379	1536	1093	477	2002	357	452	1573	459	503	796	947	1670	694	756	1635	2079	1769	554	580	430	646	605	739	133
3300	1582	6.635	90	0.445385	1.63949	1.45688	242	2	231	3	118	125	98	85	240	169	2	297	143	3	171	379	243	2	3	2	152	274	117	158	3	155	179	186	342	706	223	268	409	379	227	168	226	2	235	3	103	477
3647	1582	6.635	96	0.393995	1.1453	0.934804	2	250	3	2	3	192	68	110	117	2	3	2	97	3	285	340	67	2	3	2	3	358	2	3	264	2	101	158	3	182	2	131	329	429	394	115	3	2	126	3	194	126
3774	1582	6.635	98	1.14968	1.73608	1.41407	477	600	502	317	287	564	297	289	493	409	228	611	346	363	848	1122	535	298	918	655	355	1063	271	310	956	350	364	511	728	1340	496	594	1023	1240	1047	358	437	239	510	367	493	900
5034	1582	6.635	115	0.817915	1.84383	1.56398	1385	818	1371	838	906	954	810	787	1416	1126	494	1937	931	956	1315	2476	1662	796	1669	1017	982	1833	866	1009	1542	964	1097	1389	2215	4499	1552	1819	2833	2472	1709	940	1400	748	1507	839	785	3108
5498	1582	6.635	120	0.896855	1.16098	0.947536	2	94	3	58	2	101	40	3	2	51	75	3	2	37	184	242	3	2	176	3	79	305	2	3	2	3	84	2	3	99	2	80	207	315	235	3	40	2	88	77	92	3
6817	1582	6.635	140	0.571084	1.4171	1.37416	89	2	94	3	2	53	47	3	110	87	2	166	3	2	3	161	83	2	3	2	64	133	3	2	3	2	3	89	149	318	2	127	211	175	98	3	2	3	118	2	66	226
8717	1582	6.635	166	0.88142	1.40246	1.14305	2	3	2	3	2	136	3	2	82	3	33	2	53	76	200	315	3	2	3	2	3	383	2	3	2	3	2	99	3	93	122	86	247	396	271	75	2	54	3	2	100	3
9660	1582	6.635	182	0.305991	1.13535	1.08797	43	3	2	3	2	3	2	3	2	3	2	68	3	2	3	92	2	3	2	3	2	3	2	3	2	3	2	3	2	155	3	2	114	87	3	2	3	2	52	3	2	112
10119	1582	6.635	190	0.149257	1.25614	1.19531	127	3	145	60	102	73	71	2	158	119	3	211	95	103	2	246	165	3	2	3	109	2	3	103	168	101	110	119	217	469	2	173	299	229	101	132	163	3	156	2	79	334
10640	1582	6.635	200	0.4533	1.59463	1.38099	1378	311	1323	778	863	826	802	745	1399	1046	418	1981	841	863	461	2079	1585	723	1503	474	988	1089	857	1005	1399	950	1063	1219	2059	4417	1660	1706	2738	1888	626	863	1399	683	1438	911	702	3026
10695	1582	6.635	201	0.639316	1.37323	1.3442	254	2	254	145	186	153	144	153	266	187	102	329	230	174	120	348	282	146	285	3	201	2	166	186	3	202	189	217	349	704	273	325	454	324	117	203	260	2	274	166	160	488
10753	1582	6.635	202	0.508349	1.38084	1.11519	2	3	76	2	3	2	3	2	110	3	2	99	70	3	110	126	2	3	117	2	3	126	2	3	113	2	56	60	3	211	2	101	124	147	114	55	3	44	69	2	51	146
11543	1582	6.635	216	0.51033	1.62341	1.37773	1075	2	1013	585	701	672	620	595	1124	843	361	1554	697	711	376	1671	1261	587	1213	420	790	924	666	789	1129	716	826	965	1650	3401	1298	1373	2157	1511	493	671	1090	548	1172	730	547	2369
11596	1582	6.635	217	0.263918	1.51962	1.37313	159	3	158	73	2	3	2	3	2	122	3	241	120	2	3	257	157	2	3	2	113	3	2	73	179	3	112	97	260	475	2	192	328	243	134	83	153	3	177	2	87	350
12126	1582	6.635	226	1.44863	1.25454	1.01971	3	2	3	2	3	2	3	2	3	2	3	2	3	2	73	117	3	2	50	56	3	2	3	2	50	3	2	3	2	3	2	3	2	143	99	3	2	3	2	3	2	3
12160	1582	6.635	227	1.23297	1.33719	1.08553	2	3	2	3	2	3	2	3	2	3	2	3	2	3	79	98	2	3	72	2	3	96	2	3	2	3	2	38	3	2	3	2	80	149	87	3	2	3	2	3	2	3
12528	1582	6.635	234	1.32256	1.28291	1.15216	3	54	2	3	2	3	2	40	3	2	3	2	3	2	86	114	3	2	3	2	3	2	3	2	3	2	3	2	3	2	3	2	97	131	100	3	2	3	2	3	2	3
1253	1583	6.63667	67	1.14607	1.33467	1.08284	3	284	138	2	3	230	2	3	123	147	2	118	111	3	413	458	160	2	458	297	3	507	2	3	2	3	2	265	3	289	198	131	448	553	504	127	138	2	129	3	227	196
2502	1583	6.63667	81	1.06389	1.25778	1.03547	128	304	179	160	104	384	90	168	289	144	131	140	3	164	620	844	158	118	641	356	2	1019	130	108	639	186	148	313	3	435	278	301	685	941	751	216	195	2	153	3	279	216
4490	1583	6.63667	106	1.20729	1.22802	0.993745	2	3	2	3	2	86	32	3	72	2	3	2	3	2	154	200	3	2	135	3	32	235	2	3	126	2	3	2	3	2	40	3	152	262	225	2	3	2	3	2	3	2
4960	1583	6.63667	114	1.06474	1.51254	1.22226	530	922	542	478	418	1061	399	505	736	468	372	696	427	489	1577	2098	606	502	1755	1128	468	2143	359	428	1698	471	523	974	742	1477	740	730	1997	2291	2013	675	567	461	641	631	887	1058
9203	1583	6.63667	174	1.00625	1.49015	1.1998	194	342	191	171	121	345	144	184	239	170	146	261	194	160	464	573	203	179	569	374	182	655	123	2	563	187	194	314	264	525	275	249	634	666	541	221	212	177	216	207	319	380
9367	1583	6.63667	176	0.132508	0.91298	0.80777	2	67	3	2	3	42	2	3	2	3	2	3	2	3	2	3	2	3	2	3	2	103	3	2	69	3	2	3	2	3	2	3	76	90	69	2	3	45	2	3	2	3
12411	1583	6.63667	232	1.71771	1.65626	1.33431	3	2	3	2	3	2	3	2	3	2	3	2	3	2	114	129	33	3	105	54	2	3	2	3	77	2	3	2	3	53	2	3	99	163	167	2	3	2	3	2	3	2
2680	1584	6.63833	83	1.01675	1.45604	1.1855	286	670	354	339	275	758	270	333	516	323	247	366	290	341	1173	1580	388	359	1196	792	345	1762	245	245	1348	339	345	717	461	870	571	524	1414	1822	1577	468	413	349	382	467	626	580
3703	1584	6.63833	97	0.928816	1.20502	1.02779	2	3	2	63	3	99	2	3	107	2	3	72	73	2	204	274	82	3	198	2	3	308	2	3	200	2	3	116	2	130	3	101	192	272	239	2	83	3	2	3	118	104
5557	1584	6.63833	121	0.678883	1.08317	0.875438	2	62	3	2	3	2	3	2	3	2	3	2	3	2	3	160	2	3	2	81	3	197	2	3	2	3	2	73	3	2	3	2	119	172	150	3	2	3	2	3	2	46
8808	1584	6.63833	168	0.095404	0.694151	0.567558	2	3	2	63	3	2	3	2	3	2	3	2	3	2	52	67	3	2	3	2	3	96	2	3	35	2	3	2	3	71	2	3	2	3	104	2	3	2	50	3	45	2
9293	1584	6.63833	175	0.648605	1.21667	1.00513	3	2	80	3	2	91	3	2	3	2	3	2	3	2	146	198	67	3	135	142	2	264	3	2	3	2	60	106	28	3	80	2	227	237	195	3	48	61	2	87	103	71
11960	1584	6.63833	222	0.927904	1.09058	0.880182	2	76	3	2	3	100	2	3	72	51	2	3	26	2	172	237	3	2	3	2	61	278	3	2	3	2	3	84	2	3	62	2	183	249	247	3	2	3	2	3	59	49
12653	1584	6.63833	238	1.25142	1.29187	1.04623	2	3	2	3	2	3	2	3	22	2	3	2	3	2	98	124	3	2	51	3	2	127	3	2	3	2	3	2	3	2	3	2	91	128	121	3	2	3	2	3	2	3
13046	1584	6.63833	247	0.798939	1.06329	0.890794	2	124	3	2	3	182	2	89	83	3	2	71	3	56	185	225	61	95	2	161	64	334	3	59	224	2	3	109	25	110	2	3	289	307	253	72	2	3	90	2	112	83
13086	1584	6.63833	248	0.950526	1.54058	1.24045	2	3	2	3	2	3	2	3	2	3	2	3	2	3	2	96	3	2	67	3	2	138	3	2	68	3	2	3	2	76	3	2	113	136	112	3	2	3	2	3	2	3
4637	1585	6.64	109	0.67221	1.18273	1.05977	3	2	3	2	3	2	48	3	2	3	2	3	64	2	123	196	3	2	117	60	3	252	57	2	3	71	2	92	3	67	2	3	127	230	188	61	2	3	2	93	68	3
8174	1585	6.64	158	0.941989	1.34002	1.10115	227	641	320	292	250	817	237	325	471	260	183	329	240	307	1154	1748	255	338	1288	748	260	2034	216	254	1311	371	276	627	400	728	546	478	1410	1945	1625	401	368	367	334	471	569	507
8671	1585	6.64	165	1.24982	1.35651	1.10242	3	166	77	2	3	243	2	108	175	89	3	83	2	99	343	519	64	103	340	230	3	625	75	2	3	102	62	193	100	112	178	120	380	557	468	106	96	77	2	3	162	94
8762	1585	6.64	167	0.431725	0.77304	0.632503	2	176	104	125	3	179	73	84	137	76	101	80	2	67	195	309	3	89	2	145	3	362	75	70	2	82	91	154	3	140	2	100	231	355	294	113	112	115	3	2	120	108
12567	1585	6.64	235	0.940431	1.32809	1.08407	3	2	3	2	3	2	3	2	3	2	3	2	3	2	95	104	3	2	3	49	2	161	3	2	67	3	2	3	2	3	2	24	98	157	133	27	3	2	3	2	3	2
12714	1586	6.64167	240	1.21652	1.2804	1.09447	2	3	2	3	2	3	2	3	2	3	2	3	2	3	67	118	2	3	60	63	2	137	3	2	66	3	2	3	2	3	2	3	80	130	122	2	3	2	3	2	3	2
52	1587	6.64333	51	1.08903	0.890063	0.716583	3	262	128	98	2	124	3	111	2	3	2	3	111	145	258	247	175	2	588	3	112	495	2	3	127	2	3	2	3	98	2	139	89	532	368	113	82	3	146	2	3	2
121	1588	6.645	52	0.77907	0.706282	0.664038	3	404	271	2	3	242	115	2	286	130	3	2	174	97	385	372	497	3	1031	2	313	415	145	3	291	2	147	293	3	130	289	107	222	641	408	166	237	2	283	3	403	233
9053	1592	6.65167	172	0.0888156	1.40311	1.13162	56	3	2	73	3	2	72	3	2	3	68	2	63	3	124	159	2	3	2	122	81	168	3	2	3	2	89	105	52	83	3	96	201	187	135	118	2	60	107	69	111	85
921	1593	6.65333	61	1.02757	1.24052	1.01058	718	1807	848	862	693	1818	698	822	1097	684	662	891	707	916	2612	3167	1021	749	2939	2120	187	3299	519	619	2901	889	932	1708	147	2055	1321	1197	3177	3600	3210	1144	1002	730	1066	1104	1586	191
2430	1593	6.65333	80	0.855747	1.06206	0.859934	101	320	180	142	87	353	119	130	231	161	103	185	121	176	553	783	150	110	670	3	141	935	2	3	595	2	114	333	174	344	3	276	573	866	719	219	189	2	184	205	270	198
4312	1593	6.65333	104	1.18669	1.37876	1.11187	124	321	134	125	117	380	124	169	224	126	152	169	123	155	602	712	181	167	567	405	124	785	2	104	638	3	191	315	190	271	268	246	695	859	778	210	210	170	195	2	291	211
7018	1593	6.65333	143	1.07075	1.32513	1.13227	207	482	261	224	161	640	3	233	386	231	178	229	220	219	814	1087	241	283	985	651	227	1231	179	195	1078	264	292	537	302	483	389	372	1035	1193	997	354	301	2	304	331	471	312
7873	1593	6.65333	154	1.23171	1.31011	1.09375	107	383	197	193	141	536	129	206	319	207	137	212	153	205	709	1050	151	248	797	465	146	1233	174	183	832	259	177	393	240	326	369	331	753	1173	967	255	247	3	190	2	330	199
7933	1593	6.65333	155	1.09857	1.25991	1.05713	124	363	163	208	154	505	124	252	334	160	143	181	107	198	734	1001	123	231	745	467	163	1237	137	190	818	236	144	355	217	290	349	310	743	1136	970	249	216	2	189	267	313	188
8345	1593	6.65333	160	1.02708	1.30526	1.08132	236	607	278	286	233	770	230	321	487	259	217	349	221	316	1098	1576	261	344	1157	721	235	1811	197	231	1255	383	272	598	336	506	555	502	1286	1711	1497	425	314	324	325	377	513	356
185	1594	6.655	53	1.01888	1.3668	1.11192	265	754	348	332	276	636	241	303	465	284	273	282	301	350	1000	1138	429	265	1233	814	325	1260	177	213	1119	246	333	677	442	724	498	470	1045	1398	1227	437	412	347	440	425	588	505
347	1594	6.655	55	0.83043	1.36927	1.10875	1066	3046	1045	186	876	2470	189	3	148	1033	104	1283	1078	355	3698	4510	193	1317	4339	556	1219	4900	694	723	4114	1342	178	210	1539	2707	1724	1608	4413	5172	4638	1574	381	2	1423	1564	2177	1741
550	1594	6.655	57	1.05356	1.34811	1.10689	1055	2517	1184	1190	974	2567	934	1184	1651	1016	912	1096	1072	1339	3747	4347	1441	1164	4289	3011	1156	4797	805	836	4127	1230	1251	2316	1576	2061	1838	1720	4277	5099	4535	1502	1370	1196	1492	1564	2164	1719
735	1594	6.655	59	1.24051	1.34708	1.08693	2742	11551	5233	5562	2	12040	4715	382	7332	4086	400	3	2	5994	17113	20582	380	4655	18904	13861	404	22438	3841	361	18955	491	404	10868	7356	9414	8330	7559	19468	23369	21373	3	2	5472	385	7221	398	7234
839	1594	6.655	60	1.20645	1.37696	1.12583	871	2133	1013	1064	860	2224	841	1069	1403	916	817	943	900	1119	3248	3946	1276	1008	3594	2575	1051	4171	699	734	3604	1073	1143	2041	1392	1798	1564	1551	3814	4440	3915	1334	1163	1047	1268	249	1852	1477
1688	1594	6.655	72	0.882011	1.05855	0.923731	1337	3196	1540	1572	1263	3651	1322	1579	2107	1367	1119	1390	1376	1686	5267	6914	1880	1618	5692	3965	1565	7624	1049	1043	5938	1658	1704	3131	382	2692	2514	431	6477	7760	6677	1991	1850	1605	1881	2072	2875	2194
2017	1594	6.655	75	1.03556	1.42122	1.21735	7014	17901	3119	8541	1978	2607	2503	7208	2988	6607	5891	6214	2549	9669	29111	40687	10123	7483	31772	20973	2631	43549	4823	2280	33287	8465	8793	17485	11217	15490	14573	2780	35243	44788	40126	10580	9180	3016	2466	11737	15902	12056
2128	1594	6.655	76	0.986262	1.3642	1.11726	369	1099	451	583	417	1253	375	390	663	409	341	391	388	577	1912	2637	647	500	2144	1309	478	2944	228	243	2272	542	461	1166	718	951	965	833	2255	3046	2587	718	613	503	635	711	1031	739
2864	1594	6.655	85	1.0252	1.33836	1.09808	333	860	402	367	309	897	283	431	624	336	301	335	323	421	1356	1694	459	387	1423	929	367	1893	250	285	1560	407	401	788	491	671	611	615	1514	2025	1788	526	499	382	428	508	714	514
2956	1594	6.655	86	1.12277	1.21922	0.981776	676	1641	787	778	622	1871	652	789	1199	713	611	763	738	828	2758	3340	960	863	2885	2003	790	3659	539	552	212	906	873	1641	1069	1334	1244	126	3205	3857	3384	1016	983	752	973	1034	1486	1126
3051	1594	6.655	87	1.05743	1.36081	1.12794	290	744	347	359	282	864	272	394	575	309	294	357	306	379	1245	1556	417	409	1338	955	324	1772	268	269	1407	423	373	779	468	626	586	600	1401	1790	1662	549	406	329	412	484	680	474
4030	1594	6.655	101	1.08367	1.39401	1.13977	722	1651	790	770	663	1974	718	835	1170	635	610	775	768	883	2989	3778	1024	821	3127	2164	862	3848	553	563	3111	866	945	1643	1092	1433	1363	1289	3584	4140	3826	1070	997	795	1036	1122	1651	1222
4125	1594	6.655	102	0.998245	1.39382	1.13395	498	1129	514	671	487	1208	604	609	793	484	422	491	476	630	1734	2189	679	617	1821	1259	579	2378	380	413	1863	657	714	1109	744	954	936	910	2141	2450	2217	760	636	615	723	692	1101	789
4401	1594	6.655	105	1.02777	1.21527	1.00638	121	372	181	172	127	368	2	148	212	127	114	133	3	158	585	748	183	149	627	443	164	834	2	100	629	150	183	318	184	303	298	3	679	863	769	175	205	182	230	2	305	217
5414	1594	6.655	119	1.13629	1.37178	1.12203	142	452	181	202	172	514	159	219	325	181	149	202	181	210	728	973	252	224	812	550	99	1057	110	193	854	219	232	464	261	405	318	368	886	1123	990	259	241	164	281	3	414	315
5916	1594	6.655	128	1.03333	1.3745	1.12859	647	1506	770	713	638	1735	681	814	1126	603	547	724	640	781	2649	3562	919	799	2784	1896	766	3882	534	555	2986	830	904	1556	937	1295	1276	1119	3523	4049	3482	963	908	713	908	1014	1506	1063
6100	1594	6.655	130	1.03585	1.37417	1.13046	615	1348	666	720	569	1558	612	744	1014	584	528	642	648	762	2322	3052	810	721	2479	1786	737	3239	533	532	2626	731	812	1399	874	1133	1082	1093	2929	3455	3097	925	791	704	877	950	1383	964
6932	1594	6.655	142	1.01407	1.33764	1.12081	258	508	238	250	251	682	267	316	473	272	224	272	260	269	826	1039	327	345	1034	698	285	1179	242	213	1068	309	314	561	347	492	473	428	1142	1144	994	414	354	282	359	395	495	382
7194	1594	6.655	145	0.944008	1.24783	1.04821	6345	16041	7066	6948	6373	27750	6844	8986	13941	6669	4694	8024	6024	7645	43588	77643	8552	9132	45117	22184	7063	97091	5560	5374	53063	8959	9786	20999	10610	15226	16250	13673	59328	85100	68955	11769	8849	6941	8816	12033	17591	10765
7280	1594	6.655	146	0.950185	1.25883	1.05022	2295	6142	2595	2702	2309	10903	2486	3324	5376	2470	1762	2991	2251	2899	17866	33090	3196	3506	17784	8588	2613	40363	2069	2029	20886	3424	3624	8212	4074	5903	6228	5197	24685	36722	29098	4547	3410	2644	3319	4551	7001	4046
7467	1594	6.655	148	1.01106	1.3164	1.08676	1679	4465	1923	2038	1600	6653	1800	2303	3652	1874	1390	1987	1717	2248	10351	18077	2306	2407	10591	5911	1943	19476	1470	1435	12178	2278	2451	5537	2989	4079	4105	3512	14000	19694	16038	3120	2398	2009	2387	3150	4769	2860
7565	1594	6.655	149	1.02247	1.32518	1.09195	1001	2539	1125	1214	986	3780	990	1299	2090	1067	830	1232	1007	1251	5722	9869	1293	1464	5950	3428	1162	10487	847	860	6656	1391	1387	3054	1692	2338	2341	2023	7862	10741	8677	1827	1414	1167	1415	1820	2749	1602
7656	1594	6.655	150	1.09659	1.32415	1.09716	231	543	258	265	229	819	189	354	502	249	212	325	216	292	1228	1770	257	381	1240	654	231	2090	224	241	1327	321	273	636	357	528	551	493	1376	2015	1685	407	358	2	318	431	531	309
7720	1594	6.655	151	1.08618	1.26286	1.05879	143	432	199	197	169	554	127	270	370	181	162	211	144	198	855	1164	142	243	860	541	154	1460	155	170	944	247	177	421	238	372	371	345	880	1335	1105	282	247	2	217	283	344	228
7777	1594	6.655	152	1.05734	1.28582	1.06908	108	374	167	188	146	493	126	214	329	173	143	210	127	183	674	958	126	220	702	462	121	1227	129	175	802	229	159	350	210	324	378	279	716	1117	980	228	182	153	161	231	307	164
8265	1594	6.655	159	1.13342	1.31882	1.09262	158	502	265	270	191	727	177	291	436	232	203	279	205	267	1016	1375	251	348	1009	654	188	1646	186	216	1111	271	276	549	311	440	504	415	1149	1616	1284	383	305	2	233	398	430	278
8430	1594	6.655	161	1.06371	1.30948	1.09261	131	410	171	192	146	496	119	253	346	173	3	211	165	193	751	1171	160	222	777	488	130	1370	168	176	867	251	181	404	240	352	378	308	861	1285	1081	257	241	2	191	271	328	215
8501	1594	6.655	162	1.09424	1.27735	1.06925	115	358	189	179	126	479	120	248	306	180	130	214	149	194	721	1058	121	224	765	528	3	1335	160	159	825	206	139	394	246	327	376	316	726	1203	988	237	205	2	164	259	310	165
8555	1594	6.655	163	1.10872	1.29637	1.07874	202	619	308	316	263	865	250	378	527	273	248	300	263	322	1191	1654	331	364	1336	818	283	2050	253	231	1370	331	333	663	330	550	575	515	1450	1911	1622	426	357	3	318	466	618	354
10815	1594	6.655	203	1.36418	1.31179	1.0561	145	259	132	149	100	295	144	138	239	121	126	116	125	137	416	515	151	161	472	355	149	597	2	3	498	2	169	282	158	235	208	204	579	571	512	164	133	3	171	2	252	193
11769	1594	6.655	219	0.949066	1.28189	1.07562	1284	2813	1443	1367	1312	4332	1365	1752	2484	1244	979	1616	1237	1467	5641	7954	1709	1810	6577	3664	1507	10070	1169	1159	7087	1814	1850	3121	1842	2498	2758	2449	7919	9172	7333	2099	1764	1395	1859	2214	3095	1993
11838	1594	6.655	220	0.949759	1.27932	1.07435	520	1170	621	594	534	1741	543	703	1050	537	408	656	530	610	2307	3341	726	763	2619	1528	595	4188	455	481	2937	742	771	1328	703	1087	1105	1007	3251	3856	3037	825	723	585	759	932	1255	824
11900	1594	6.655	221	0.955675	1.18944	1.01106	102	2	114	121	105	338	96	118	197	112	3	116	94	101	467	642	116	153	542	2	107	760	95	100	509	115	133	278	135	208	3	188	604	728	609	149	128	2	140	3	225	154
12992	1594	6.655	246	0.952285	1.28735	1.07425	216	529	281	255	257	756	262	331	490	233	207	304	236	283	910	1121	294	342	1092	644	314	1483	232	229	1142	325	340	511	321	452	511	452	1334	1294	1089	357	346	256	368	405	526	388
1173	1595	6.65667	66	0.97827	1.25523	1.03962	584	1379	737	676	487	1592	531	629	927	526	529	512	630	714	2356	2546	892	545	2413	1875	653	2931	377	357	2516	652	721	1354	802	1127	930	953	2559	2970	2705	752	883	654	878	864	1360	983
3936	1595	6.65667	100	1.03355	1.36035	1.11548	5203	11990	5684	5515	4706	13849	5102	6044	8082	4736	4116	5429	5341	6091	19890	25317	7243	6063	20933	14633	5887	26768	4155	4120	21933	6278	6956	11764	7477	9706	9000	8708	25124	28051	25886	7335	6901	5672	7181	7707	11218	8701
4210	1595	6.65667	103	1.01956	1.34388	1.10862	1284	3223	1523	1514	1286	3655	1349	1692	2244	1316	1082	1487	1440	1664	5413	6717	1893	1616	5666	3908	1546	7627	1149	1165	6131	1755	1748	3017	1930	2574	2462	2407	6761	7603	6922	1927	1893	1644	1899	2017	2961	2208
5996	1595	6.65667	129	1.01205	1.34553	1.11229	476	1109	517	500	466	1381	474	596	920	457	374	517	477	583	2076	2833	647	616	2298	1383	574	3272	375	392	2395	565	672	1128	698	951	947	886	2708	3175	2844	734	665	535	689	787	1126	813
6200	1595	6.65667	131	0.522743	1.28627	1.03807	671	2	752	785	632	387	674	802	332	693	587	699	750	869	321	3	389	787	2	417	806	3	543	591	2	795	924	430	459	338	439	427	3	2	3	405	464	785	429	515	367	499
6303	1595	6.65667	132	1.05616	1.37047	1.12127	861	2068	888	993	763	2196	828	1019	1357	845	738	889	912	1038	3264	4397	1122	1006	3518	2480	984	4423	726	689	3662	998	1125	1992	1260	1658	1504	1399	4077	4991	4376	1303	1109	937	1208	1281	1861	1390
7108	1595	6.65667	144	0.969249	1.26897	1.06966	47115	107919	50370	49624	46930	172218	49809	64306	93879	47786	34940	58041	43909	53953	228979	352797	60031	65431	264098	142319	51990	429689	41726	40957	292459	65166	69718	130603	70632	97967	107165	92015	311329	381414	319718	80541	62853	51390	62703	82396	109640	73656
7357	1595	6.65667	147	1.01371	1.317	1.0879	11722	30733	12809	13767	11211	45134	12353	15668	23896	12568	9347	13921	11524	15138	68277	116270	15881	15819	72262	40428	13511	126171	9662	9444	81220	15354	17158	37604	20212	27662	28444	23734	90571	126805	105359	21703	16096	13420	16557	21562	31245	19640
7824	1595	6.65667	153	1.09959	1.41473	1.18314	193	3	202	231	184	576	156	229	339	175	180	215	155	217	743	1027	172	240	743	498	170	1225	157	174	831	260	193	422	255	361	441	392	784	1163	1005	310	254	2	218	330	342	247
8000	1595	6.65667	156	0.974292	1.31174	1.07722	1070	2973	1182	1222	1031	3691	1107	1419	2165	1018	784	1269	1053	1214	5200	8271	1453	1473	5631	3362	1207	9542	932	902	6360	1517	1543	2706	1619	2179	2289	2089	7821	9436	7573	1729	1545	1230	1490	1906	2711	1684
8086	1595	6.65667	157	1.01024	1.31413	1.09125	300	776	326	363	282	973	300	432	632	325	262	381	290	354	1435	2154	372	469	1525	942	349	2601	266	297	1645	434	397	801	426	630	684	616	1863	2493	2011	493	453	327	435	562	681	441
8622	1595	6.65667	164	1.13992	1.26863	1.065	129	410	196	178	149	546	142	230	337	162	141	220	145	207	774	1113	164	246	817	504	155	1348	166	169	886	229	165	400	205	364	352	333	804	1204	1072	246	222	3	176	252	333	204
11686	1595	6.65667	218	0.947923	1.28647	1.07858	6032	13191	6602	6227	5967	20043	6337	8097	11536	5647	4452	7414	5799	6763	24829	34022	7878	8404	29429	16908	6925	42619	5389	5337	31953	8286	8688	14645	8522	11495	12759	11317	34741	39176	32109	9301	8198	6439	8481	10500	13954	9405
3477	1611	6.68333	93	0.372174	0.962877	1.00765	3	2	102	3	2	123	3	2	3	2	3	2	3	2	3	2	3	2	3	2	3	113	2	3	2	3	2	3	2	327	3	149	2	3	126	350	2	3	2	3	2	3
1511	1619	6.69667	70	1.00284	1.0482	0.845544	1127	1831	872	1035	734	728	1166	930	1273	849	3	691	837	820	2558	2987	844	2	2827	2062	990	3220	1040	678	938	818	918	914	1082	1162	1186	1173	3066	3500	1029	1007	791	933	974	776	1419	1068
5220	1622	6.70167	117	1.27443	1.24254	1.08633	1037	1334	920	682	690	1519	986	1367	1022	846	540	982	2090	832	2201	2732	983	969	2335	1533	1463	3026	1182	1061	2424	951	1164	1273	790	1120	1025	977	2737	3127	2860	792	904	1147	862	808	1237	980
455	1631	6.71667	56	0.392266	0.424609	0.560911	990	3	459	2	726	966	727	581	383	504	3	565	889	2	3	1920	569	2	3	488	545	2	821	1364	3	821	2	3	456	971	746	1620	728	458	2	3	1569	2	3	2	3	1142
1903	1632	6.71833	74	0.0146969	0.528491	0.505245	2	3	198	2	3	349	2	3	246	2	3	2	3	2	221	313	3	2	3	2	3	2	3	191	2	3	2	265	3	2	3	2	360	224	294	219	215	3	2	3	173	2
4815	1632	6.71833	112	0.791282	0.837035	0.688711	485	479	198	252	290	1738	305	177	316	192	218	219	413	600	777	1086	319	234	832	719	316	1168	252	599	887	435	336	502	285	433	389	743	1026	1178	1045	279	697	299	297	2	173	489
7358	1645	6.74	147	0.931672	0.792718	0.906418	2	3	2	3	2	510	3	2	3	2	3	2	3	2	207	385	3	2	3	2	3	388	2	484	241	3	2	379	3	2	3	2	283	125	186	382	3	408	2	3	288	2
2018	1646	6.74167	75	0.113753	0.528953	0.722318	717	3	2	3	2	3	2	3	2	3	2	3	2	956	3	2	3	1369	2	3	2	1590	870	3	2	1792	3	2	3	2	1244	3	2	316	811	3	2	3	2	1303	3	2
3704	1648	6.745	97	0.298547	0.900624	0.790794	231	2	210	185	183	230	174	221	206	182	227	206	148	221	196	203	204	210	180	255	163	3	181	240	202	192	216	169	229	314	234	254	244	168	195	228	225	287	198	232	136	212
6773	1648	6.745	139	0.204228	0.21701	0.482166	124	3	125	108	110	103	111	123	2	75	155	100	98	111	125	133	109	128	3	169	85	2	113	147	3	2	131	109	100	156	3	157	141	102	102	129	128	143	137	2	84	127
12161	1648	6.745	227	0.195325	1.01973	0.821593	380	245	347	332	331	384	287	327	360	311	361	294	246	370	317	342	325	321	433	425	272	347	312	386	459	316	343	290	363	436	450	388	410	303	313	394	332	413	334	362	264	335
12209	1649	6.74667	228	0.561805	0.668953	0.686944	91	2	3	2	48	3	56	2	77	74	3	65	2	74	63	48	49	3	2	3	62	2	3	2	46	3	58	73	2	92	65	94	78	55	3	2	69	3	73	2	3	71
11364	1653	6.75333	212	0.0526339	0.0664613	0.495199	106	3	64	84	2	78	63	3	2	3	49	2	62	3	108	59	75	74	64	136	56	2	3	166	51	93	77	79	2	102	3	107	76	2	3	52	87	2	78	3	75	78
6390	1656	6.75833	133	0.24728	0.824255	0.6827	2	3	2	3	2	3	2	3	119	2	3	2	79	3	122	97	2	3	2	3	2	3	2	262	3	2	3	2	3	178	2	3	144	2	105	128	3	2	3	2	3	117
7281	1657	6.76	146	1.09576	0.824702	1.00843	66	3	2	3	2	3	2	3	53	75	2	65	61	3	2	3	2	3	2	3	2	3	94	2	3	107	73	2	3	2	3	2	3	2	3	2	3	2	91	3	69	67
11314	1657	6.76	211	0.242769	0.544252	0.438203	436	41	203	110	122	325	209	149	3	163	85	219	158	173	354	2	249	185	3	400	75	2	132	958	3	2	165	3	268	209	2	188	3	82	2	228	3	2	169	3	114	103
4816	1681	6.8	112	0.0388606	0.141909	0.303018	162	3	2	79	3	598	133	2	3	2	3	2	147	213	3	345	140	78	2	3	109	101	75	229	2	190	3	108	111	115	2	229	123	3	83	2	204	3	2	3	97	189
456	1686	6.80833	56	0.704924	0.50585	0.445467	2	3	457	2	3	390	428	2	3	2	346	3	2	3	2	732	3	2	3	2	349	3	2	311	587	3	2	510	3	2	3	2	316	3	523	2	3	2	641	289	660	3
1007	1689	6.81333	62	0.541415	1.05948	0.859565	3	2	3	2	55	3	53	42	2	3	48	2	3	70	56	75	2	3	2	3	2	3	2	3	2	3	2	3	2	3	2	3	2	3	2	3	2	3	54	2	3	2
2775	1689	6.81333	84	0.409957	1.07139	0.914227	2	193	3	2	3	2	3	2	3	2	58	3	2	3	2	168	3	2	3	2	3	2	3	2	309	3	2	71	3	101	2	3	243	151	240	2	94	3	2	3	2	3
53	1690	6.815	51	0.160911	0.494066	0.492554	3	2	102	91	3	225	2	3	2	51	3	2	130	189	174	123	175	3	2	3	157	2	3	164	327	2	93	181	3	115	2	78	106	197	210	133	159	3	2	3	196	2
269	1690	6.815	54	0.175994	0.489045	0.436924	2	3	2	65	3	2	3	2	64	3	2	3	2	3	2	3	86	98	2	3	2	3	2	3	2	3	2	3	2	3	2	3	115	2	74	3	2	3	86	2	102	3
[truncated: 14,496 more rows]

## Sheet: ceacum metabolomics(UPLCQTOFMS)
Peak Nr	Scan Nr	Ret(min)	Mass(D)	M2.VIP[1]	M2.VIP[2]	M2.VIP[3]	Mass_Scan	170307_erythema_cecum-c1-neg01	170307_erythema_cecum-c2-neg01	170307_erythema_cecum-c3-neg01	170307_erythema_cecum-c4-neg01	170307_erythema_cecum-c5-neg01	170307_erythema_cecum-c6-neg01	170307_erythema_cecum-c7-neg01	170307_erythema_cecum-e1-neg01	170307_erythema_cecum-e2-neg01	170307_erythema_cecum-e3-neg01	170307_erythema_cecum-e4-neg01	170307_erythema_cecum-e5-neg01	170307_erythema_cecum-e6-neg01	170307_erythema_cecum-e7-neg01	170307_erythema_cecum-g1-neg01	170307_erythema_cecum-g2-neg01	170307_erythema_cecum-g3-neg01	170307_erythema_cecum-g4-neg01	170307_erythema_cecum-g5-neg01	170307_erythema_cecum-g6-neg01	170307_erythema_cecum-g7-neg01	170307_erythema_cecum-n1-neg01	170307_erythema_cecum-n2-neg01	170307_erythema_cecum-n3-neg01	170307_erythema_cecum-n4-neg01	170307_erythema_cecum-n5-neg01	170307_erythema_cecum-n6-neg01	170307_erythema_cecum-n7-neg01	170307_erythema_cecum-t1-neg01	170307_erythema_cecum-t2-neg01	170307_erythema_cecum-t3-neg01	170307_erythema_cecum-t4-neg01	170307_erythema_cecum-t5-neg01	170307_erythema_cecum-t6-neg01	170307_erythema_cecum-t7-neg01	170307_erythema_cecum-u1-neg01	170307_erythema_cecum-u2-neg01	170307_erythema_cecum-u3-neg01	170307_erythema_cecum-u4-neg01	170307_erythema_cecum-u5-neg01	170307_erythema_cecum-u6-neg01	170307_erythema_cecum-u7-neg01
[truncated: 6,884 more rows]

[truncated: 3 more sheets: skin metabolomics(GC-TOF-MS), skin metabolomics(UPLC-Q-TOF-MS, GULDA]
